# Supplementary material for: Synaptic representation of locomotion in single cerebellar granule cells
Source: eLife. 2015 Jun 17;4:e07290. doi: 10.7554/eLife.07290 (PMC4499793; doi:10.7554/eLife.07290)
Supplement: Source code 1. — Custom built software in Matlab (Mathworks). DOI: http://dx.doi.org/10.7554/eLife.07290.011 [file elife07290s001.zip]

Archive with 601 entries (564 files):
- GCcode/
- GCcode/.DS_Store
- __MACOSX/
- __MACOSX/GCcode/
- __MACOSX/GCcode/._.DS_Store
- GCcode/MATLAB/
- GCcode/MATLAB/analyze_movie.m
- __MACOSX/GCcode/MATLAB/
- __MACOSX/GCcode/MATLAB/._analyze_movie.m
- GCcode/MATLAB/analyze_movie_fast.m
- __MACOSX/GCcode/MATLAB/._analyze_movie_fast.m
- GCcode/MATLAB/analyze_movie_forfig.m
- __MACOSX/GCcode/MATLAB/._analyze_movie_forfig.m
- GCcode/MATLAB/analyze_movie_sta.m
- __MACOSX/GCcode/MATLAB/._analyze_movie_sta.m
- GCcode/MATLAB/barplot.m
- __MACOSX/GCcode/MATLAB/._barplot.m
- GCcode/MATLAB/bgshow.m
- __MACOSX/GCcode/MATLAB/._bgshow.m
- GCcode/MATLAB/bootstrap_ratio.m
- __MACOSX/GCcode/MATLAB/._bootstrap_ratio.m
- GCcode/MATLAB/getrois.m
- __MACOSX/GCcode/MATLAB/._getrois.m
- GCcode/MATLAB/makeplotmovie.m
- __MACOSX/GCcode/MATLAB/._makeplotmovie.m
- GCcode/MATLAB/makeplotmovieEPSC.m
- __MACOSX/GCcode/MATLAB/._makeplotmovieEPSC.m
- GCcode/MATLAB/MakeQTMovie.m
- __MACOSX/GCcode/MATLAB/._MakeQTMovie.m
- GCcode/MATLAB/neuronmodel/
- GCcode/MATLAB/neuronmodel/GrCModified/
- GCcode/MATLAB/neuronmodel/GrCModified/.DS_Store
- __MACOSX/GCcode/MATLAB/neuronmodel/
- __MACOSX/GCcode/MATLAB/neuronmodel/GrCModified/
- __MACOSX/GCcode/MATLAB/neuronmodel/GrCModified/._.DS_Store
- GCcode/MATLAB/neuronmodel/GrCModified/AmpaCOD.c
- __MACOSX/GCcode/MATLAB/neuronmodel/GrCModified/._AmpaCOD.c
- GCcode/MATLAB/neuronmodel/GrCModified/AmpaCOD.mod
- __MACOSX/GCcode/MATLAB/neuronmodel/GrCModified/._AmpaCOD.mod
- GCcode/MATLAB/neuronmodel/GrCModified/AmpaCOD.o
- __MACOSX/GCcode/MATLAB/neuronmodel/GrCModified/._AmpaCOD.o
- GCcode/MATLAB/neuronmodel/GrCModified/ComPanel.hoc
- __MACOSX/GCcode/MATLAB/neuronmodel/GrCModified/._ComPanel.hoc
- GCcode/MATLAB/neuronmodel/GrCModified/ComPanelPaper.hoc
- __MACOSX/GCcode/MATLAB/neuronmodel/GrCModified/._ComPanelPaper.hoc
- GCcode/MATLAB/neuronmodel/GrCModified/dispplot.py
- __MACOSX/GCcode/MATLAB/neuronmodel/GrCModified/._dispplot.py
- GCcode/MATLAB/neuronmodel/GrCModified/fig10/
- __MACOSX/GCcode/MATLAB/neuronmodel/GrCModified/._fig10
- GCcode/MATLAB/neuronmodel/GrCModified/fixslowfiles.m
- __MACOSX/GCcode/MATLAB/neuronmodel/GrCModified/._fixslowfiles.m
- GCcode/MATLAB/neuronmodel/GrCModified/fixslowfiles.py
- __MACOSX/GCcode/MATLAB/neuronmodel/GrCModified/._fixslowfiles.py
- GCcode/MATLAB/neuronmodel/GrCModified/GC_paper.hoc
- __MACOSX/GCcode/MATLAB/neuronmodel/GrCModified/._GC_paper.hoc
- GCcode/MATLAB/neuronmodel/GrCModified/GC_rin.hoc
- __MACOSX/GCcode/MATLAB/neuronmodel/GrCModified/._GC_rin.hoc
- GCcode/MATLAB/neuronmodel/GrCModified/GRC_CA.c
- __MACOSX/GCcode/MATLAB/neuronmodel/GrCModified/._GRC_CA.c
- GCcode/MATLAB/neuronmodel/GrCModified/GRC_CA.mod
- __MACOSX/GCcode/MATLAB/neuronmodel/GrCModified/._GRC_CA.mod
- GCcode/MATLAB/neuronmodel/GrCModified/GRC_CA.o
- __MACOSX/GCcode/MATLAB/neuronmodel/GrCModified/._GRC_CA.o
- GCcode/MATLAB/neuronmodel/GrCModified/GRC_CALC.c
- __MACOSX/GCcode/MATLAB/neuronmodel/GrCModified/._GRC_CALC.c
- GCcode/MATLAB/neuronmodel/GrCModified/GRC_CALC.mod
- __MACOSX/GCcode/MATLAB/neuronmodel/GrCModified/._GRC_CALC.mod
- GCcode/MATLAB/neuronmodel/GrCModified/GRC_CALC.o
- __MACOSX/GCcode/MATLAB/neuronmodel/GrCModified/._GRC_CALC.o
- GCcode/MATLAB/neuronmodel/GrCModified/Grc_Cell.hoc
- __MACOSX/GCcode/MATLAB/neuronmodel/GrCModified/._Grc_Cell.hoc
- GCcode/MATLAB/neuronmodel/GrCModified/GRC_GABA.c
- __MACOSX/GCcode/MATLAB/neuronmodel/GrCModified/._GRC_GABA.c
- GCcode/MATLAB/neuronmodel/GrCModified/GRC_GABA.mod
- __MACOSX/GCcode/MATLAB/neuronmodel/GrCModified/._GRC_GABA.mod
- GCcode/MATLAB/neuronmodel/GrCModified/GRC_GABA.o
- __MACOSX/GCcode/MATLAB/neuronmodel/GrCModified/._GRC_GABA.o
- GCcode/MATLAB/neuronmodel/GrCModified/GRC_KA.c
- __MACOSX/GCcode/MATLAB/neuronmodel/GrCModified/._GRC_KA.c
- GCcode/MATLAB/neuronmodel/GrCModified/GRC_KA.mod
- __MACOSX/GCcode/MATLAB/neuronmodel/GrCModified/._GRC_KA.mod
- GCcode/MATLAB/neuronmodel/GrCModified/GRC_KA.o
- __MACOSX/GCcode/MATLAB/neuronmodel/GrCModified/._GRC_KA.o
- GCcode/MATLAB/neuronmodel/GrCModified/GRC_KCA.c
- __MACOSX/GCcode/MATLAB/neuronmodel/GrCModified/._GRC_KCA.c
- GCcode/MATLAB/neuronmodel/GrCModified/GRC_KCA.mod
- __MACOSX/GCcode/MATLAB/neuronmodel/GrCModified/._GRC_KCA.mod
- GCcode/MATLAB/neuronmodel/GrCModified/GRC_KCA.o
- __MACOSX/GCcode/MATLAB/neuronmodel/GrCModified/._GRC_KCA.o
- GCcode/MATLAB/neuronmodel/GrCModified/GRC_KIR.c
- __MACOSX/GCcode/MATLAB/neuronmodel/GrCModified/._GRC_KIR.c
- GCcode/MATLAB/neuronmodel/GrCModified/GRC_KIR.mod
- __MACOSX/GCcode/MATLAB/neuronmodel/GrCModified/._GRC_KIR.mod
- GCcode/MATLAB/neuronmodel/GrCModified/GRC_KIR.o
- __MACOSX/GCcode/MATLAB/neuronmodel/GrCModified/._GRC_KIR.o
- GCcode/MATLAB/neuronmodel/GrCModified/GRC_KM.c
- __MACOSX/GCcode/MATLAB/neuronmodel/GrCModified/._GRC_KM.c
- GCcode/MATLAB/neuronmodel/GrCModified/GRC_KM.mod
- __MACOSX/GCcode/MATLAB/neuronmodel/GrCModified/._GRC_KM.mod
- GCcode/MATLAB/neuronmodel/GrCModified/GRC_KM.o
- __MACOSX/GCcode/MATLAB/neuronmodel/GrCModified/._GRC_KM.o
- GCcode/MATLAB/neuronmodel/GrCModified/GRC_KV.c
- __MACOSX/GCcode/MATLAB/neuronmodel/GrCModified/._GRC_KV.c
- GCcode/MATLAB/neuronmodel/GrCModified/GRC_KV.mod
- __MACOSX/GCcode/MATLAB/neuronmodel/GrCModified/._GRC_KV.mod
- GCcode/MATLAB/neuronmodel/GrCModified/GRC_KV.o
- __MACOSX/GCcode/MATLAB/neuronmodel/GrCModified/._GRC_KV.o
- GCcode/MATLAB/neuronmodel/GrCModified/GRC_LKG1.c
- __MACOSX/GCcode/MATLAB/neuronmodel/GrCModified/._GRC_LKG1.c
- GCcode/MATLAB/neuronmodel/GrCModified/GRC_LKG1.mod
- __MACOSX/GCcode/MATLAB/neuronmodel/GrCModified/._GRC_LKG1.mod
- GCcode/MATLAB/neuronmodel/GrCModified/GRC_LKG1.o
- __MACOSX/GCcode/MATLAB/neuronmodel/GrCModified/._GRC_LKG1.o
- GCcode/MATLAB/neuronmodel/GrCModified/GRC_LKG2.c
- __MACOSX/GCcode/MATLAB/neuronmodel/GrCModified/._GRC_LKG2.c
- GCcode/MATLAB/neuronmodel/GrCModified/GRC_LKG2.mod
- __MACOSX/GCcode/MATLAB/neuronmodel/GrCModified/._GRC_LKG2.mod
- GCcode/MATLAB/neuronmodel/GrCModified/GRC_LKG2.o
- __MACOSX/GCcode/MATLAB/neuronmodel/GrCModified/._GRC_LKG2.o
- GCcode/MATLAB/neuronmodel/GrCModified/GRC_LKG_Custom.c
- __MACOSX/GCcode/MATLAB/neuronmodel/GrCModified/._GRC_LKG_Custom.c
- GCcode/MATLAB/neuronmodel/GrCModified/GRC_LKG_Custom.mod
- __MACOSX/GCcode/MATLAB/neuronmodel/GrCModified/._GRC_LKG_Custom.mod
- GCcode/MATLAB/neuronmodel/GrCModified/GRC_LKG_Custom.o
- __MACOSX/GCcode/MATLAB/neuronmodel/GrCModified/._GRC_LKG_Custom.o
- GCcode/MATLAB/neuronmodel/GrCModified/GRC_NA.c
- __MACOSX/GCcode/MATLAB/neuronmodel/GrCModified/._GRC_NA.c
- GCcode/MATLAB/neuronmodel/GrCModified/GRC_NA.mod
- __MACOSX/GCcode/MATLAB/neuronmodel/GrCModified/._GRC_NA.mod
- GCcode/MATLAB/neuronmodel/GrCModified/GRC_NA.o
- __MACOSX/GCcode/MATLAB/neuronmodel/GrCModified/._GRC_NA.o
- GCcode/MATLAB/neuronmodel/GrCModified/i386/
- GCcode/MATLAB/neuronmodel/GrCModified/i386/.libs/
- __MACOSX/GCcode/MATLAB/neuronmodel/GrCModified/i386/
- __MACOSX/GCcode/MATLAB/neuronmodel/GrCModified/i386/._.libs
- GCcode/MATLAB/neuronmodel/GrCModified/i386/AmpaCOD.c
- __MACOSX/GCcode/MATLAB/neuronmodel/GrCModified/i386/._AmpaCOD.c
- GCcode/MATLAB/neuronmodel/GrCModified/i386/AmpaCOD.mod
- __MACOSX/GCcode/MATLAB/neuronmodel/GrCModified/i386/._AmpaCOD.mod
- GCcode/MATLAB/neuronmodel/GrCModified/i386/GRC_CA.mod
- __MACOSX/GCcode/MATLAB/neuronmodel/GrCModified/i386/._GRC_CA.mod
- GCcode/MATLAB/neuronmodel/GrCModified/i386/GRC_CALC.mod
- __MACOSX/GCcode/MATLAB/neuronmodel/GrCModified/i386/._GRC_CALC.mod
- GCcode/MATLAB/neuronmodel/GrCModified/i386/GRC_GABA.mod
- __MACOSX/GCcode/MATLAB/neuronmodel/GrCModified/i386/._GRC_GABA.mod
- GCcode/MATLAB/neuronmodel/GrCModified/i386/GRC_KA.mod
- __MACOSX/GCcode/MATLAB/neuronmodel/GrCModified/i386/._GRC_KA.mod
- GCcode/MATLAB/neuronmodel/GrCModified/i386/GRC_KCA.mod
- __MACOSX/GCcode/MATLAB/neuronmodel/GrCModified/i386/._GRC_KCA.mod
- GCcode/MATLAB/neuronmodel/GrCModified/i386/GRC_KIR.mod
- __MACOSX/GCcode/MATLAB/neuronmodel/GrCModified/i386/._GRC_KIR.mod
- GCcode/MATLAB/neuronmodel/GrCModified/i386/GRC_KM.mod
- __MACOSX/GCcode/MATLAB/neuronmodel/GrCModified/i386/._GRC_KM.mod
- GCcode/MATLAB/neuronmodel/GrCModified/i386/GRC_KV.mod
- __MACOSX/GCcode/MATLAB/neuronmodel/GrCModified/i386/._GRC_KV.mod
- GCcode/MATLAB/neuronmodel/GrCModified/i386/GRC_LKG1.mod
- __MACOSX/GCcode/MATLAB/neuronmodel/GrCModified/i386/._GRC_LKG1.mod
- GCcode/MATLAB/neuronmodel/GrCModified/i386/GRC_LKG2.mod
- __MACOSX/GCcode/MATLAB/neuronmodel/GrCModified/i386/._GRC_LKG2.mod
- GCcode/MATLAB/neuronmodel/GrCModified/i386/GRC_LKG_Custom.mod
- __MACOSX/GCcode/MATLAB/neuronmodel/GrCModified/i386/._GRC_LKG_Custom.mod
- GCcode/MATLAB/neuronmodel/GrCModified/i386/GRC_NA.mod
- __MACOSX/GCcode/MATLAB/neuronmodel/GrCModified/i386/._GRC_NA.mod
- GCcode/MATLAB/neuronmodel/GrCModified/i386/mod_func.c
- __MACOSX/GCcode/MATLAB/neuronmodel/GrCModified/i386/._mod_func.c
- GCcode/MATLAB/neuronmodel/GrCModified/i386/NmdaS.mod
- __MACOSX/GCcode/MATLAB/neuronmodel/GrCModified/i386/._NmdaS.mod
- GCcode/MATLAB/neuronmodel/GrCModified/i386/Pregen.mod
- __MACOSX/GCcode/MATLAB/neuronmodel/GrCModified/i386/._Pregen.mod
- __MACOSX/GCcode/MATLAB/neuronmodel/GrCModified/._i386
- GCcode/MATLAB/neuronmodel/GrCModified/input/
- __MACOSX/GCcode/MATLAB/neuronmodel/GrCModified/._input
- GCcode/MATLAB/neuronmodel/GrCModified/mod_func.c
- __MACOSX/GCcode/MATLAB/neuronmodel/GrCModified/._mod_func.c
- GCcode/MATLAB/neuronmodel/GrCModified/mod_func.o
- __MACOSX/GCcode/MATLAB/neuronmodel/GrCModified/._mod_func.o
- GCcode/MATLAB/neuronmodel/GrCModified/mosinit.hoc
- __MACOSX/GCcode/MATLAB/neuronmodel/GrCModified/._mosinit.hoc
- GCcode/MATLAB/neuronmodel/GrCModified/NmdaS.c
- __MACOSX/GCcode/MATLAB/neuronmodel/GrCModified/._NmdaS.c
- GCcode/MATLAB/neuronmodel/GrCModified/NmdaS.mod
- __MACOSX/GCcode/MATLAB/neuronmodel/GrCModified/._NmdaS.mod
- GCcode/MATLAB/neuronmodel/GrCModified/NmdaS.o
- __MACOSX/GCcode/MATLAB/neuronmodel/GrCModified/._NmdaS.o
- GCcode/MATLAB/neuronmodel/GrCModified/nrnmech.dll
- __MACOSX/GCcode/MATLAB/neuronmodel/GrCModified/._nrnmech.dll
- GCcode/MATLAB/neuronmodel/GrCModified/output/
- __MACOSX/GCcode/MATLAB/neuronmodel/GrCModified/._output
- GCcode/MATLAB/neuronmodel/GrCModified/Parametri.hoc
- __MACOSX/GCcode/MATLAB/neuronmodel/GrCModified/._Parametri.hoc
- GCcode/MATLAB/neuronmodel/GrCModified/Pregen.c
- __MACOSX/GCcode/MATLAB/neuronmodel/GrCModified/._Pregen.c
- GCcode/MATLAB/neuronmodel/GrCModified/Pregen.mod
- __MACOSX/GCcode/MATLAB/neuronmodel/GrCModified/._Pregen.mod
- GCcode/MATLAB/neuronmodel/GrCModified/Pregen.o
- __MACOSX/GCcode/MATLAB/neuronmodel/GrCModified/._Pregen.o
- GCcode/MATLAB/neuronmodel/GrCModified/readme.html
- __MACOSX/GCcode/MATLAB/neuronmodel/GrCModified/._readme.html
- GCcode/MATLAB/neuronmodel/GrCModified/runsims.sh
- __MACOSX/GCcode/MATLAB/neuronmodel/GrCModified/._runsims.sh
- GCcode/MATLAB/neuronmodel/GrCModified/simple.ses
- __MACOSX/GCcode/MATLAB/neuronmodel/GrCModified/._simple.ses
- GCcode/MATLAB/neuronmodel/GrCModified/Start.hoc
- __MACOSX/GCcode/MATLAB/neuronmodel/GrCModified/._Start.hoc
- GCcode/MATLAB/neuronmodel/GrCModified/Start2.hoc
- __MACOSX/GCcode/MATLAB/neuronmodel/GrCModified/._Start2.hoc
- GCcode/MATLAB/neuronmodel/GrCModified/x86_64/
- GCcode/MATLAB/neuronmodel/GrCModified/x86_64/.libs/
- GCcode/MATLAB/neuronmodel/GrCModified/x86_64/.libs/AmpaCOD.o
- __MACOSX/GCcode/MATLAB/neuronmodel/GrCModified/x86_64/
- __MACOSX/GCcode/MATLAB/neuronmodel/GrCModified/x86_64/.libs/
- __MACOSX/GCcode/MATLAB/neuronmodel/GrCModified/x86_64/.libs/._AmpaCOD.o
- GCcode/MATLAB/neuronmodel/GrCModified/x86_64/.libs/GRC_CA.o
- __MACOSX/GCcode/MATLAB/neuronmodel/GrCModified/x86_64/.libs/._GRC_CA.o
- GCcode/MATLAB/neuronmodel/GrCModified/x86_64/.libs/GRC_CALC.o
- __MACOSX/GCcode/MATLAB/neuronmodel/GrCModified/x86_64/.libs/._GRC_CALC.o
- GCcode/MATLAB/neuronmodel/GrCModified/x86_64/.libs/GRC_GABA.o
- __MACOSX/GCcode/MATLAB/neuronmodel/GrCModified/x86_64/.libs/._GRC_GABA.o
- GCcode/MATLAB/neuronmodel/GrCModified/x86_64/.libs/GRC_KA.o
- __MACOSX/GCcode/MATLAB/neuronmodel/GrCModified/x86_64/.libs/._GRC_KA.o
- GCcode/MATLAB/neuronmodel/GrCModified/x86_64/.libs/GRC_KCA.o
- __MACOSX/GCcode/MATLAB/neuronmodel/GrCModified/x86_64/.libs/._GRC_KCA.o
- GCcode/MATLAB/neuronmodel/GrCModified/x86_64/.libs/GRC_KIR.o
- __MACOSX/GCcode/MATLAB/neuronmodel/GrCModified/x86_64/.libs/._GRC_KIR.o
- GCcode/MATLAB/neuronmodel/GrCModified/x86_64/.libs/GRC_KM.o
- __MACOSX/GCcode/MATLAB/neuronmodel/GrCModified/x86_64/.libs/._GRC_KM.o
- GCcode/MATLAB/neuronmodel/GrCModified/x86_64/.libs/GRC_KV.o
- __MACOSX/GCcode/MATLAB/neuronmodel/GrCModified/x86_64/.libs/._GRC_KV.o
- GCcode/MATLAB/neuronmodel/GrCModified/x86_64/.libs/GRC_LKG1.o
- __MACOSX/GCcode/MATLAB/neuronmodel/GrCModified/x86_64/.libs/._GRC_LKG1.o
- GCcode/MATLAB/neuronmodel/GrCModified/x86_64/.libs/GRC_LKG2.o
- __MACOSX/GCcode/MATLAB/neuronmodel/GrCModified/x86_64/.libs/._GRC_LKG2.o
- GCcode/MATLAB/neuronmodel/GrCModified/x86_64/.libs/GRC_LKG_Custom.o
- __MACOSX/GCcode/MATLAB/neuronmodel/GrCModified/x86_64/.libs/._GRC_LKG_Custom.o
- GCcode/MATLAB/neuronmodel/GrCModified/x86_64/.libs/GRC_NA.o
- __MACOSX/GCcode/MATLAB/neuronmodel/GrCModified/x86_64/.libs/._GRC_NA.o
- GCcode/MATLAB/neuronmodel/GrCModified/x86_64/.libs/libnrnmech.0.so
- __MACOSX/GCcode/MATLAB/neuronmodel/GrCModified/x86_64/.libs/._libnrnmech.0.so
- GCcode/MATLAB/neuronmodel/GrCModified/x86_64/.libs/libnrnmech.la
- __MACOSX/GCcode/MATLAB/neuronmodel/GrCModified/x86_64/.libs/._libnrnmech.la
- GCcode/MATLAB/neuronmodel/GrCModified/x86_64/.libs/libnrnmech.lai
- __MACOSX/GCcode/MATLAB/neuronmodel/GrCModified/x86_64/.libs/._libnrnmech.lai
- GCcode/MATLAB/neuronmodel/GrCModified/x86_64/.libs/libnrnmech.so
- __MACOSX/GCcode/MATLAB/neuronmodel/GrCModified/x86_64/.libs/._libnrnmech.so
- GCcode/MATLAB/neuronmodel/GrCModified/x86_64/.libs/mod_func.o
- __MACOSX/GCcode/MATLAB/neuronmodel/GrCModified/x86_64/.libs/._mod_func.o
- GCcode/MATLAB/neuronmodel/GrCModified/x86_64/.libs/NmdaS.o
- __MACOSX/GCcode/MATLAB/neuronmodel/GrCModified/x86_64/.libs/._NmdaS.o
- GCcode/MATLAB/neuronmodel/GrCModified/x86_64/.libs/Pregen.o
- __MACOSX/GCcode/MATLAB/neuronmodel/GrCModified/x86_64/.libs/._Pregen.o
- __MACOSX/GCcode/MATLAB/neuronmodel/GrCModified/x86_64/._.libs
- GCcode/MATLAB/neuronmodel/GrCModified/x86_64/AmpaCOD.c
- __MACOSX/GCcode/MATLAB/neuronmodel/GrCModified/x86_64/._AmpaCOD.c
- GCcode/MATLAB/neuronmodel/GrCModified/x86_64/AmpaCOD.lo
- __MACOSX/GCcode/MATLAB/neuronmodel/GrCModified/x86_64/._AmpaCOD.lo
- GCcode/MATLAB/neuronmodel/GrCModified/x86_64/AmpaCOD.mod
- __MACOSX/GCcode/MATLAB/neuronmodel/GrCModified/x86_64/._AmpaCOD.mod
- GCcode/MATLAB/neuronmodel/GrCModified/x86_64/GRC_CA.c
- __MACOSX/GCcode/MATLAB/neuronmodel/GrCModified/x86_64/._GRC_CA.c
- GCcode/MATLAB/neuronmodel/GrCModified/x86_64/GRC_CA.lo
- __MACOSX/GCcode/MATLAB/neuronmodel/GrCModified/x86_64/._GRC_CA.lo
- GCcode/MATLAB/neuronmodel/GrCModified/x86_64/GRC_CA.mod
- __MACOSX/GCcode/MATLAB/neuronmodel/GrCModified/x86_64/._GRC_CA.mod
- GCcode/MATLAB/neuronmodel/GrCModified/x86_64/GRC_CALC.c
- __MACOSX/GCcode/MATLAB/neuronmodel/GrCModified/x86_64/._GRC_CALC.c
- GCcode/MATLAB/neuronmodel/GrCModified/x86_64/GRC_CALC.lo
- __MACOSX/GCcode/MATLAB/neuronmodel/GrCModified/x86_64/._GRC_CALC.lo
- GCcode/MATLAB/neuronmodel/GrCModified/x86_64/GRC_CALC.mod
- __MACOSX/GCcode/MATLAB/neuronmodel/GrCModified/x86_64/._GRC_CALC.mod
- GCcode/MATLAB/neuronmodel/GrCModified/x86_64/GRC_GABA.c
- __MACOSX/GCcode/MATLAB/neuronmodel/GrCModified/x86_64/._GRC_GABA.c
- GCcode/MATLAB/neuronmodel/GrCModified/x86_64/GRC_GABA.lo
- __MACOSX/GCcode/MATLAB/neuronmodel/GrCModified/x86_64/._GRC_GABA.lo
- GCcode/MATLAB/neuronmodel/GrCModified/x86_64/GRC_GABA.mod
- __MACOSX/GCcode/MATLAB/neuronmodel/GrCModified/x86_64/._GRC_GABA.mod
- GCcode/MATLAB/neuronmodel/GrCModified/x86_64/GRC_KA.c
- __MACOSX/GCcode/MATLAB/neuronmodel/GrCModified/x86_64/._GRC_KA.c
- GCcode/MATLAB/neuronmodel/GrCModified/x86_64/GRC_KA.lo
- __MACOSX/GCcode/MATLAB/neuronmodel/GrCModified/x86_64/._GRC_KA.lo
- GCcode/MATLAB/neuronmodel/GrCModified/x86_64/GRC_KA.mod
- __MACOSX/GCcode/MATLAB/neuronmodel/GrCModified/x86_64/._GRC_KA.mod
- GCcode/MATLAB/neuronmodel/GrCModified/x86_64/GRC_KCA.c
- __MACOSX/GCcode/MATLAB/neuronmodel/GrCModified/x86_64/._GRC_KCA.c
- GCcode/MATLAB/neuronmodel/GrCModified/x86_64/GRC_KCA.lo
- __MACOSX/GCcode/MATLAB/neuronmodel/GrCModified/x86_64/._GRC_KCA.lo
- GCcode/MATLAB/neuronmodel/GrCModified/x86_64/GRC_KCA.mod
- __MACOSX/GCcode/MATLAB/neuronmodel/GrCModified/x86_64/._GRC_KCA.mod
- GCcode/MATLAB/neuronmodel/GrCModified/x86_64/GRC_KIR.c
- __MACOSX/GCcode/MATLAB/neuronmodel/GrCModified/x86_64/._GRC_KIR.c
- GCcode/MATLAB/neuronmodel/GrCModified/x86_64/GRC_KIR.lo
- __MACOSX/GCcode/MATLAB/neuronmodel/GrCModified/x86_64/._GRC_KIR.lo
- GCcode/MATLAB/neuronmodel/GrCModified/x86_64/GRC_KIR.mod
- __MACOSX/GCcode/MATLAB/neuronmodel/GrCModified/x86_64/._GRC_KIR.mod
- GCcode/MATLAB/neuronmodel/GrCModified/x86_64/GRC_KM.c
- __MACOSX/GCcode/MATLAB/neuronmodel/GrCModified/x86_64/._GRC_KM.c
- GCcode/MATLAB/neuronmodel/GrCModified/x86_64/GRC_KM.lo
- __MACOSX/GCcode/MATLAB/neuronmodel/GrCModified/x86_64/._GRC_KM.lo
- GCcode/MATLAB/neuronmodel/GrCModified/x86_64/GRC_KM.mod
- __MACOSX/GCcode/MATLAB/neuronmodel/GrCModified/x86_64/._GRC_KM.mod
- GCcode/MATLAB/neuronmodel/GrCModified/x86_64/GRC_KV.c
[truncated: 301 more entries]
