# Supplementary material for: Synaptic representation of locomotion in single cerebellar granule cells
Source: eLife. 2015 Jun 17;4:e07290. doi: 10.7554/eLife.07290 (PMC4499793; doi:10.7554/eLife.07290)
Supplement: Source code 1. — Custom built software in Matlab (Mathworks). DOI: http://dx.doi.org/10.7554/eLife.07290.011 [file elife07290s001.zip › GCcode/MATLAB/barplot.m]

bar([1 2 3 4],[5 4 2 3]);
axe=gca;
set(axe,'FontName','arial')
set(axe,'fontsize',14)
set(gca,'TickDir','out');
set(gca,'Box','off');
set(gca,'TickLength',[0.02 0.025]);
set(gca,'XTick',[1 2 3 4])
set(gca,'XTickLabel',{'Limbs';'Body';'Ears';'Noise'})
%set(gcf,'position',[100, 200, 300, 600])
