# Supplementary material for: Synaptic representation of locomotion in single cerebellar granule cells
Source: eLife. 2015 Jun 17;4:e07290. doi: 10.7554/eLife.07290 (PMC4499793; doi:10.7554/eLife.07290)
Supplement: Source code 1. — Custom built software in Matlab (Mathworks). DOI: http://dx.doi.org/10.7554/eLife.07290.011 [file elife07290s001.zip › GCcode/MATLAB/bgshow.m]

clear;
f1=1;

alpha=0.3
f(1)=f1;

for t=2:50;
    f(t)=(1-alpha)*f(t-1);
    
end;


figure;

plot(f);
xlabel('frames from current frame');
ylabel('weight contribution to current background estimate');


axe=gca;
title('weight decay');
ylim([0 1]);
set(axe,'FontName','arial')
set(axe,'fontsize',14)
set(gca,'TickDir','out');
set(gca,'Box','off');
set(gca,'TickLength',[0.02 0.025]);
set(gcf,'position',[450, 200, 400,400]);
set(gcf, 'PaperPositionMode', 'auto');

print('-dpng','-r400','totanalysis/figs/bgshow.png');
