# Supplementary material for: Synaptic representation of locomotion in single cerebellar granule cells
Source: eLife. 2015 Jun 17;4:e07290. doi: 10.7554/eLife.07290 (PMC4499793; doi:10.7554/eLife.07290)
Supplement: Source code 1. — Custom built software in Matlab (Mathworks). DOI: http://dx.doi.org/10.7554/eLife.07290.011 [file elife07290s001.zip › GCcode/MATLAB/getrois.m]

%copyright 2010 Alexandre Mathy

function [rois]=getrois(fn,nrois)


    readerobj=mmreader(fn);
    vidFrames = read(readerobj,1);
    frame = vidFrames(:,:,:);
    imshow(frame);
    
    
    numrois=0;
    
    
    if nargin < 2, nrois=0; end
    
    
    
    if nrois==0
    while (true)
        
        
    prompt={'Enter the ROI name'};
    name='New Video ROI';
    numlines=1;
    defaultanswer={''};
    answer=inputdlg(prompt,name,numlines,defaultanswer);

    if length(answer)==0
        break;
    end;
    s=answer{1};

    numrois=numrois+1;
	rois(numrois).pos=getroi(s);
    rois(numrois).name=s;
    end;
    
    else
        for k=1:nrois
%               prompt={'Enter the ROI name'};
               s='STA roi';
    %           numlines=1;
   % defaultanswer={''};
            %answer=inputdlg(prompt,name,numlines,defaultanswer);
    
%            if length(answer)==0
%                break;
%            end;
%            s=answer{1};

           numrois=numrois+1;
        	rois(numrois).pos=getroi(s);
            rois(numrois).name=s;
        end;
    end;
   
end


function X=getroi(label)
	strcat('ROI for: ' , label)
	h=imrect();
	pos = wait(h);
	X=[pos(1) pos(2) pos(1)+pos(3) pos(2)+pos(4)];
end
