# Supplementary material for: Synaptic representation of locomotion in single cerebellar granule cells
Source: eLife. 2015 Jun 17;4:e07290. doi: 10.7554/eLife.07290 (PMC4499793; doi:10.7554/eLife.07290)
Supplement: Source code 1. — Custom built software in Matlab (Mathworks). DOI: http://dx.doi.org/10.7554/eLife.07290.011 [file elife07290s001.zip › GCcode/MATLAB/makeplotmovie.m]

close all;
load 'ephys.txt';

ephys=ephys';
f=ephys;


size(f)

f=f-mean(f);

yscale=std(f);
f=f./yscale;

plot(f);

pause;

sampint=1/1e4;


   fn = 'mouseplotspike.mov';
	fprintf('Creating the movie %s.\n', fn);
	MakeQTMovie('start',fn);
	
	MakeQTMovie('quality', 1.0);
	theSound = [];
    
    sr = 22050;
    

    
    numFrames=200;
    t=1:numFrames;
   
   
    
    totdispinterval=400e-3;
    
     dispint=(33.4e-3);
    intshift=floor(dispint/sampint);
     numsampsinsweep=floor(totdispinterval/sampint);
    
     
     
    intshift 
    numsampsinsweep
 %   pause
     
    cursor=0;
    
    sweepind=1;
    numsweep=1;
    f1=figure;
    
 
     plot(0,0,'k','LineWidth',0.7);
        set(gca,'XTickMode','manual');
        set(gca,'YTickMode','manual');
        set(gca,'XTick',[]);
        set(gca,'YTick',[]);
        set(gca,'Box','off');
        set(gcf,'Color',[1 1 1]);
        axis off;
    xlim([0 (totdispinterval+2.5*dispint)]);
       ylim([-2 12]);
       myaa;
         pause(1);
       
    	MakeQTMovie('addplot');
        		theSound = [theSound  sin(440/sr*2*pi*(2^(k/12))*(1:sr/10))];
        
    for k=1:numFrames
          close all;
        cursor=cursor+dispint;
        sweepind=sweepind+1;
        
        if (cursor>totdispinterval)
            cursor=0;
            numsweep=numsweep+1;
            sweepind=1;
        end;
        
        
        figure(f1);
      'dude'
 
        fint=(numsweep-1)*numsampsinsweep +(0:((sweepind-1)*intshift))+1;
       
        
       %        (sweepind-1)*intshift
        %fint
        %pause;
        
        
        plot((1:length(fint)).*sampint,f(fint),'k','LineWidth',0.7);
        
        
        set(gca,'XTickMode','manual');
        set(gca,'YTickMode','manual');
        set(gca,'XTick',[]);
        set(gca,'YTick',[]);
        set(gca,'Box','off');
        set(gcf,'Color',[1 1 1]);
        axis off;
        
%        set(gcf,'position',[200, 200,400, 800])
        
        xlin=totdispinterval+0.5*dispint;
       xlim([0 (totdispinterval+2.5*dispint)]);
       ylim([-2 12]);
       
       %text((eppre-1)*tinc,1.2,'Swing phase') 
       
       
      
       bary=10/yscale;
       line([xlin xlin],[0 bary],'LineWidth',2,'Color',[.2 .2 .2])
       text(xlin+0.2*dispint,bary/2,'10 mV' ,'FontSize',15,'FontName','arial');
       
       
      % text((eppre-1)*tinc,1.2,'10pA');
       line([xlin (xlin-30e-3)],[0 0],'LineWidth',2,'Color',[.2 .2 .2])
     
       
       
       text(xlin-40e-3,-0.5,'30 ms' ,'FontSize',15,'FontName','arial');
       myaa;
         pause(1);
        	MakeQTMovie('addplot');
        		theSound = [theSound  sin(440/sr*2*pi*(2^(k/12))*(1:sr/10))];
        
%         pause(0.1);
    end;
    
    
    
    MakeQTMovie('framerate', 15);
	MakeQTMovie('addsound', theSound, sr);
	MakeQTMovie('finish');
