# Supplementary material for: Synaptic representation of locomotion in single cerebellar granule cells
Source: eLife. 2015 Jun 17;4:e07290. doi: 10.7554/eLife.07290 (PMC4499793; doi:10.7554/eLife.07290)
Supplement: Source code 1. — Custom built software in Matlab (Mathworks). DOI: http://dx.doi.org/10.7554/eLife.07290.011 [file elife07290s001.zip › GCcode/MATLAB/neuronmodel/GrCModified/ComPanelPaper.hoc]

// Detailed model of Cerebellar Granular Cell model
// Multicompartmental model - Control and synaptic mechanisms panel script
// Last updated 07-Jan-2009
// Model developer: Shyam Diwakar M.
// Developed at Egidio D'Angelo's Lab at Univ of Pavia
// Code contributors: Thierry Nieus, Sergio Solinas 
// Dept. of Gen. Physiology (Univ. of Pavia, Italy)
// School of biotech (Amrita University, India) 
// Email:shyam@unipv.it

/* Model published as [Diwakar et al, J.Neurophysiology] 
 Shyam Diwakar, Jacopo Magistretti, Mitchell Goldfarb, Giovanni Naldi, and Egidio D'Angelo.
 Axonal Na+ channels ensure fast spike activation and back-propagation in cerebellar granule cells, J Neurophysiol (December 10, 2008). 
 doi:10.1152/jn.90382.2008
 */ 

objref AmpaSchemeMenu,mfpanel,ifpanel


Ampa_Gmax=600
Gaba_gmax = Granule[0].synG[0].gmax
Nmda_Gmax2_ES=16000
GmaxCOD=Ampa_Gmax
GmaxNES = Nmda_Gmax2_ES
GmaxGaba = 2500
Ampa_G = 600
Nmda_G = Granule[0].synNS[0].gmax
NumSin= 0
NumISin=0


xpanel("Control Panel")
	xlabel(" ===== Command Panel ===== ")
	//xbutton("GrC Soma","GrcPanel()")
	xbutton("Postsynaptic","Synapses()")
	xbutton("Exc Presyn Parameters","PresynParam()")
	xbutton("Inh Presyn Parameters","PresynGParam()")
	xmenu("Mossy Fibers")
		     xradiobutton("Homogeneous mf","HomogeneousMf()")	
		     //xradiobutton("Heterogeneous mf","HeterogeneousMF()")
		     xradiobutton("Mossy traces","MossyFiberTraces()")
	xmenu()
	xmenu("Inhibitory Synapses")
		     xradiobutton("Homogeneous if","HomogeneousIf()")	
		     //xradiobutton("Heterogeneous if","HeterogeneousIF()")
		     xradiobutton("Inhib Synaptic fiber traces","InhibFiberTraces()")
	xmenu()
xpanel()


// *************************** GrC parameters ***********************//

objref GRCparams

proc GrcPanel(){
	GRCparams = new VBox()
	GRCparams.intercept(1)   
	xpanel("1")  
	xlabel("Soma Properties")
	xvalue("gNabar","Granule[0].soma.gnabar_GRC_NA", 1,"", 0, 0 )
	xvalue("gKVbar","Granule[0].soma.gkbar_GRC_KV", 1,"", 0, 0 )
	xvalue("gKAbar","Granule[0].soma.gkbar_GRC_KA", 1,"", 0, 0 )
	xvalue("gKirbar","Granule[0].soma.gkbar_GRC_KIR", 1,"", 0, 0 )
	xvalue("gKCabar","Granule[0].soma.gkbar_GRC_KCA", 1,"", 0, 0 )
	xvalue("gCaHVAbar","Granule[0].soma.gcabar_GRC_CA", 1,"", 0, 0 )
	xvalue("gKSlowbar","Granule[0].soma.gkbar_GRC_KM", 1,"", 0, 0 )
	xvalue("gLeakage","Granule[0].soma.gl_GRC_LKG1", 1,"", 0, 0 )
	xvalue("gGabaA","Granule[0].soma.ggaba_GRC_LKG2", 1,"", 0, 0 )
	xpanel()
	xpanel("2")
	xlabel("Calcium parameters")
	xvalue("Shell thickness","Granule[0].soma.d_GRC_CALC", 1,"", 0, 0 )
	xvalue("Initial concentration","Granule[0].soma.cai0_GRC_CALC", 1,"", 0, 0 )
	xvalue("Removal rate","Granule[0].soma.beta_GRC_CALC", 1,"", 0, 0 ) 
	xpanel()
	GRCparams.intercept(0)
	GRCparams.map("Granule Cell Parameters")
}


proc UpdateAmpaNmda() {
	Ampa_Gmax = Ampa_G
	Nmda_Gmax2_ES = Nmda_G
	for(i=0;i<8;i=i+1) {
		AmpaCOD[i].gmax=Ampa_Gmax
		NMDAS[i].gmax=Nmda_Gmax2_ES
	}
	for(i=0;i<4;i=i+1) {
		Granule[0].synA[i].gmax=Ampa_Gmax
		Granule[0].synNS[i].gmax=Nmda_Gmax2_ES
	}
}

proc UpdateGaba() {
	for(i=0;i<8;i=i+1) {
		GRC_GABA[i].gmax=GmaxGaba
		GRC_GABA[i].U=0.34
	}
	for(i=0;i<4;i=i+1) {
		Granule[0].synG[i].gmax=GmaxGaba
	}
}

// ************************************* Presynpatic-Exc and Inh *********************************


proc PresynParam(){
	Tau_rec=Granule[0].synA[0].tau_rec
	Tau_facil=Granule[0].synA[0].tau_facil
	Tau_1=Granule[0].synA[0].tau_1
	U=Granule[0].synA[0].U
	xpanel("PRESYNAPTIC PARAMETERS")   
		xlabel("Exc Presynaptic parameters")
		xvalue("T_transition (ms)","Tau_1", 1,"UpDatePre()", 0, 0 )
		xvalue("T_recovery (ms)","Tau_rec", 1,"UpDatePre()", 0, 0 )
		xvalue("T_facilita (ms)","Tau_facil", 1,"UpDatePre()", 0, 0 )
		xvalue("Release probability","U", 1,"UpDatePre()", 0, 0 )
	xpanel()
}

proc UpDatePre(){
	for (i=0;i<NumSin+4;i=i+1) {
		AmpaCOD[i].tau_rec=Tau_rec
		AmpaCOD[i].tau_facil=Tau_facil
		AmpaCOD[i].tau_1=Tau_1
		AmpaCOD[i].U=U
		

		NMDAS[i].tau_rec=Tau_rec
		NMDAS[i].tau_facil=Tau_facil
		NMDAS[i].tau_1=Tau_1
		NMDAS[i].U=U

	}
}

proc PresynGParam(){
	Tau_rec_if=Granule[0].synG[0].tau_rec
	Tau_facil_if=Granule[0].synG[0].tau_facil
	Tau_1_if=Granule[0].synG[0].tau_1
	U_if=Granule[0].synG[0].U
	xpanel("If PRESYNAPTIC PARAMETERS")   
		xvalue("T_transition (ms)","Tau_1_if", 1,"UpDateGPre()", 0, 0 )
		xvalue("T_recovery (ms)","Tau_rec_if", 1,"UpDateGPre()", 0, 0 )
		xvalue("T_facilita (ms)","Tau_facil_if", 1,"UpDateGPre()", 0, 0 )
		xvalue("Release probability","U_if", 1,"UpDateGPre()", 0, 0 )
	xpanel()
}

proc UpDateGPre(){
	for (ifn=0;ifn<NumISin+4;ifn=ifn+1) {
		GRC_GABA[ifn].tau_rec=Tau_rec_if
		GRC_GABA[ifn].tau_facil=Tau_facil_if
		GRC_GABA[ifn].tau_1=Tau_1_if
		GRC_GABA[ifn].U=U_if
		
	}
}

// ******************************** Mossy Fiber  ************************************// 

objref grafici[8]
ngraph = 0

proc addgraph() { local ii	
	ngraph = ngraph+1
	ii = ngraph-1
	grafici[ii] = new Graph(0)
	grafici[ii].size(0,tstop,$2,$3)
	grafici[ii].view(0,0,150,48,0,48,150,48)
	grafici[ii].xaxis()
	grafici[ii].yaxis()
	grafici[ii].addvar($s1,1,0)
	grafici[ii].save_name("graphList[0].")
	graphList[0].append(grafici[ii])
	grafici[ii].exec_menu("View = plot")
	grafici[ii].flush()
}


proc MossyFiberTraces(){
	mfpanel = new VBox()
	mfpanel.intercept(1)
	xpanel("Mossy fibers traces")   
		addgraph("Mossy[0].y",0,2)
		addgraph("Mossy[1].y",0,2)
		addgraph("Mossy[2].y",0,2)
		addgraph("Mossy[3].y",0,2)
	xpanel()
	mfpanel.intercept(0)
	mfpanel.map("Mossy Fiber traces")
}

NumSin = 0
NumISin = 0

proc HomogeneousMf(){
	xpanel("MOSSY PARAMETERS")   
	xlabel("Homogeneous mossy fibers")
	InSpike=10
	InBurst=1e5
	NumSpikes=1
	StartIn=20
	EndIn=1e10
	Rumore=0
	NumSin=0
	delay=Mossy[0].delay		
	UpDateMossyO()
	xvalue("Number of synapses ","NumSin", 1,"UpDateMossyO()", 0, 0 )
	xvalue("Interspike interval (ms)","InSpike", 1,"UpDateMossyO()", 0, 0 )
	xvalue("Interburst interval (ms)","InBurst", 1,"UpDateMossyO()", 0, 0 )
	xvalue("Spikes per burst        ","NumSpikes", 1,"UpDateMossyO()", 0, 0 )
	xvalue("Begin of the Input (ms)","StartIn", 1,"UpDateMossyO()", 0, 0 )
	xvalue("End of the Input (ms)","EndIn", 1,"UpDateMossyO()", 0, 0 )
	xpanel()
}

proc HeterogeneousMF(){
	xpanel("Mossy heterogeneus")   
	xlabel("Heterogeneous mossy fibers")

	xvalue("Interspike interval (ms)","Mossy[0].fast_invl", 1,"", 0, 0 )
	xvalue("Interburst interval (ms)","Mossy[0].slow_invl", 1,"", 0, 0 )
	xvalue("Spikes per burst","Mossy[0].burst_len", 1,"", 0, 0 )
	xvalue("Begin of the Input (ms)","Mossy[0].start", 1,"", 0, 0 )
	xvalue("End of the Input (ms)","Mossy[0].end", 1,"", 0, 0 )

	xlabel("Mossy 2")
	xvalue("Interspike interval (ms)","Mossy[1].fast_invl", 1,"", 0, 0 )
	xvalue("Interburst interval (ms)","Mossy[1].slow_invl", 1,"", 0, 0 )
	xvalue("Spikes per burst","Mossy[1].burst_len", 1,"", 0, 0 )
	xvalue("Begin of the Input (ms)","Mossy[1].start", 1,"", 0, 0 )
	xvalue("End of the Input (ms)","Mossy[1].end", 1,"", 0, 0 )

	xlabel("Mossy 3")
	xvalue("Interspike interval (ms)","Mossy[2].fast_invl", 1,"", 0, 0 )
	xvalue("Interburst interval (ms)","Mossy[2].slow_invl", 1,"", 0, 0 )
	xvalue("Spikes per burst","Mossy[2].burst_len", 1,"", 0, 0 )
	xvalue("Begin of the Input (ms)","Mossy[2].start", 1,"", 0, 0 )
	xvalue("End of the Input (ms)","Mossy[2].end", 1,"", 0, 0 )

	xlabel("Mossy 4")
	xvalue("Interspike interval (ms)","Mossy[3].fast_invl", 1,"", 0, 0 )
	xvalue("Interburst interval (ms)","Mossy[3].slow_invl", 1,"", 0, 0 )
	xvalue("Spikes per burst","Mossy[3].burst_len", 1,"", 0, 0 )
	xvalue("Begin of the Input (ms)","Mossy[3].start", 1,"", 0, 0 )
	xvalue("End of the Input (ms)","Mossy[3].end", 1,"", 0, 0 )

	xpanel()
}

proc UpDateMossyO(){
	print "UpDating Mossy parameters"
	for(i=0;i<4;i=i+1) {	
		Mossy[i].fast_invl=InSpike
		Mossy[i].slow_invl=InBurst
		Mossy[i].burst_len=NumSpikes
		Mossy[i].start=StartIn
		Mossy[i].noise=Rumore
		Mossy[i].delay=delay
		if (i<NumSin) {
			Mossy[i].end=EndIn
		} else {
			Mossy[i].end=0
		}
	}
}
 

// *************Inhibitory Synaptic Fiber**************************// 

objref graffz[8]
ngraff = 0

proc addgraph() { local ix	
	ngraff = ngraff+1
	ix = ngraff-1
	graffz[ix] = new Graph(0)
	graffz[ix].size(0,tstop,$2,$3)
	graffz[ix].view(0,0,150,48,0,48,150,48)
	graffz[ix].xaxis()
	graffz[ix].yaxis()
	graffz[ix].addvar($s1,1,0)
	graffz[ix].save_name("graphList[1].")
	graphList[1].append(graffz[ix])
	graffz[ix].exec_menu("View = plot")
	graffz[ix].flush()
}


proc InhibFiberTraces(){
	ifpanel = new VBox()
	ifpanel.intercept(1)
	xpanel("Inhib fibers traces")   
		addgraph("Inhib[0].y",0,2)
		addgraph("Inhib[1].y",0,2)
		addgraph("Inhib[2].y",0,2)
		addgraph("Inhib[3].y",0,2)
	xpanel()
	ifpanel.intercept(0)
	ifpanel.map("Inhibitory synaptic Fiber traces")
}

proc HomogeneousIf(){
	xpanel("Inhib PARAMETERS")   
	xlabel("Homogeneous inhib fibers")
	IInSpike=10
	IInBurst=1e10
	INumSpikes=1
	IStartIn=24
	IEndIn=1e10
	IRumore=Inhib[0].noise	
	NumISin=0
	Idelay=Inhib[0].delay	
	UpDateInhibO()
	xvalue("Number of synapses ","NumISin", 1,"UpDateInhibO()", 0, 0 )
	xvalue("Interspike interval (ms)","IInSpike", 1,"UpDateInhibO()", 0, 0 )
	xvalue("Interburst interval (ms)","IInBurst", 1,"UpDateInhibO()", 0, 0 )
	xvalue("Spikes per burst        ","INumSpikes", 1,"UpDateInhibO()", 0, 0 )
	xvalue("Begin of the Input (ms)","IStartIn", 1,"UpDateInhibO()", 0, 0 )
	xvalue("End of the Input (ms)","IEndIn", 1,"UpDateInhibO()", 0, 0 )
	xpanel()
}

proc HeterogeneousIF(){
	xpanel("Inhib heterogeneus")   
	xlabel("Heterogeneous inhib fibers")

	xvalue("Interspike interval (ms)","Inhib[0].fast_invl", 1,"", 0, 0 )
	xvalue("Interburst interval (ms)","Inhib[0].slow_invl", 1,"", 0, 0 )
	xvalue("Spikes per burst","Inhib[0].burst_len", 1,"", 0, 0 )
	xvalue("Begin of the Input (ms)","Inhib[0].start", 1,"", 0, 0 )
	xvalue("End of the Input (ms)","Inhib[0].end", 1,"", 0, 0 )
	
	xlabel("Inhib 2")
	xvalue("Interspike interval (ms)","Inhib[1].fast_invl", 1,"", 0, 0 )
	xvalue("Interburst interval (ms)","Inhib[1].slow_invl", 1,"", 0, 0 )
	xvalue("Spikes per burst","Inhib[1].burst_len", 1,"", 0, 0 )
	xvalue("Begin of the Input (ms)","Inhib[1].start", 1,"", 0, 0 )
	xvalue("End of the Input (ms)","Inhib[1].end", 1,"", 0, 0 )
	
	xlabel("Inhib 3")
	xvalue("Interspike interval (ms)","Inhib[2].fast_invl", 1,"", 0, 0 )
	xvalue("Interburst interval (ms)","Inhib[2].slow_invl", 1,"", 0, 0 )
	xvalue("Spikes per burst","Inhib[2].burst_len", 1,"", 0, 0 )
	xvalue("Begin of the Input (ms)","Inhib[2].start", 1,"", 0, 0 )
	xvalue("End of the Input (ms)","Inhib[2].end", 1,"", 0, 0 )
	
	xlabel("Inhib 4")
	xvalue("Interspike interval (ms)","Inhib[3].fast_invl", 1,"", 0, 0 )
	xvalue("Interburst interval (ms)","Inhib[3].slow_invl", 1,"", 0, 0 )
	xvalue("Spikes per burst","Inhib[3].burst_len", 1,"", 0, 0 )
	xvalue("Begin of the Input (ms)","Inhib[3].start", 1,"", 0, 0 )
	xvalue("End of the Input (ms)","Inhib[3].end", 1,"", 0, 0 )
	
	xpanel()
}

proc UpDateInhibO(){
	print "UpDating Inhib-Synaptic parameters"
	for(kk=0;kk<4;kk=kk+1) {	
		Inhib[kk].fast_invl=IInSpike
		Inhib[kk].slow_invl=IInBurst
		Inhib[kk].burst_len=INumSpikes
		Inhib[kk].start=IStartIn
		Inhib[kk].noise=IRumore
		Inhib[kk].delay=Idelay
		if (kk<NumISin) {
			Inhib[kk].end=IEndIn
		} else {
			Inhib[kk].end=0
		}
	}
}

proc Synapses() {
		xpanel("Postsynaptic params")
		xvalue("AMPA Gmax (pS)","Ampa_G", 1,"UpdateAmpaNmda()", 0, 0 )
		xvalue("NMDA Gmax (pS)","Nmda_G", 1,"UpdateAmpaNmda()", 0, 0 )
		xvalue("GABA Gmax","Gaba_gmax",1,"UpdateGaba()",0,0)
		xpanel()
}


//Set up initials
UpDateMossyO()
UpDateInhibO()
UpdateGaba()
UpdateAmpaNmda()
