# Supplementary material for: Synaptic representation of locomotion in single cerebellar granule cells
Source: eLife. 2015 Jun 17;4:e07290. doi: 10.7554/eLife.07290 (PMC4499793; doi:10.7554/eLife.07290)
Supplement: Source code 1. — Custom built software in Matlab (Mathworks). DOI: http://dx.doi.org/10.7554/eLife.07290.011 [file elife07290s001.zip › GCcode/MATLAB/neuronmodel/GrCModified/dispplot.py]

# -*- coding: utf-8 -*-
"""
Created on Wed Jan  8 21:16:08 2014

@author: amathy
"""


import matplotlib.pyplot as plt
import numpy as np


fname="output/fastout70"
"""rinplay0.01"""
"""output/bothout1"""
numbs = [float(line.strip()) for line in open(fname)]
plt.plot(numbs,'r')    
    
