# Supplementary material for: Synaptic representation of locomotion in single cerebellar granule cells
Source: eLife. 2015 Jun 17;4:e07290. doi: 10.7554/eLife.07290 (PMC4499793; doi:10.7554/eLife.07290)
Supplement: Source code 1. — Custom built software in Matlab (Mathworks). DOI: http://dx.doi.org/10.7554/eLife.07290.011 [file elife07290s001.zip › GCcode/MATLAB/neuronmodel/GrCModified/fixslowfiles.m]

numfiles=78;


for i=1:numfiles
    fn_in=strcat('input/slow',num2str(i));
    fn_out=strcat('input/slow_fixed_',num2str(i));
    
    s=load(fn_in);
    
    s=s-max(s);
    plot(s);
    ylim([-50 0]);

    csvwrite(fn_out,s);

end;
