# Supplementary material for: Synaptic representation of locomotion in single cerebellar granule cells
Source: eLife. 2015 Jun 17;4:e07290. doi: 10.7554/eLife.07290 (PMC4499793; doi:10.7554/eLife.07290)
Supplement: Source code 1. — Custom built software in Matlab (Mathworks). DOI: http://dx.doi.org/10.7554/eLife.07290.011 [file elife07290s001.zip › GCcode/MATLAB/neuronmodel/GrCModified/fixslowfiles.py]

''' numfiles=78;


for i=1:numfiles
    fn_in=strcat('input/slow',num2str(i));
    fn_out=strcat('input/slow_fixed_',num2str(i));
    
    s=load(fn_in);
    
    s=s-max(s);
    plot(s);
    ylim([-50 0]);

    csvwrite(fn_out,s);

end;

'''

import matplotlib.pyplot as plt
import numpy as np

def convertslowfiles():
    plt.ion()
    for ind in range(25,91):
        fname="input/slow" + str(ind)
        fname_out="input/slow_fixed_" + str(ind)
        numbs = [float(line.strip()) for line in open(fname)]
        m=max(numbs)        
        numbs_fixed=map(lambda x:x-m,numbs)
        f = open(fname_out, 'w')
        for s in numbs_fixed:
            f.write(str(s) + '\n')
        f.close()
        
        numbs = [float(line.strip()) for line in open(fname_out)]        
        plt.plot(numbs)
        plt.show()     # show the figure, non-blocking
        _ = raw_input("Press [enter] to continue.")

converslowfiles()
