# Supplementary material for: Synaptic representation of locomotion in single cerebellar granule cells
Source: eLife. 2015 Jun 17;4:e07290. doi: 10.7554/eLife.07290 (PMC4499793; doi:10.7554/eLife.07290)
Supplement: Source code 1. — Custom built software in Matlab (Mathworks). DOI: http://dx.doi.org/10.7554/eLife.07290.011 [file elife07290s001.zip › GCcode/MATLAB/neuronmodel/GrCModified/GRC_CA.c]

/* Created by Language version: 6.2.0 */
/* VECTORIZED */
#include <stdio.h>
#include <stdlib.h>
#include <math.h>
#include "scoplib_ansi.h"
#undef PI
#define nil 0
#include "md1redef.h"
#include "section.h"
#include "nrniv_mf.h"
#include "md2redef.h"
 
#if METHOD3
extern int _method3;
#endif

#if !NRNGPU
#undef exp
#define exp hoc_Exp
extern double hoc_Exp(double);
#endif
 
#define _threadargscomma_ _p, _ppvar, _thread, _nt,
#define _threadargs_ _p, _ppvar, _thread, _nt
 
#define _threadargsprotocomma_ double* _p, Datum* _ppvar, Datum* _thread, _NrnThread* _nt,
#define _threadargsproto_ double* _p, Datum* _ppvar, Datum* _thread, _NrnThread* _nt
 	/*SUPPRESS 761*/
	/*SUPPRESS 762*/
	/*SUPPRESS 763*/
	/*SUPPRESS 765*/
	 extern double *getarg();
 /* Thread safe. No static _p or _ppvar. */
 
#define t _nt->_t
#define dt _nt->_dt
#define Aalpha_s _p[0]
#define Kalpha_s _p[1]
#define V0alpha_s _p[2]
#define Abeta_s _p[3]
#define Kbeta_s _p[4]
#define V0beta_s _p[5]
#define Aalpha_u _p[6]
#define Kalpha_u _p[7]
#define V0alpha_u _p[8]
#define Abeta_u _p[9]
#define Kbeta_u _p[10]
#define V0beta_u _p[11]
#define gcabar _p[12]
#define ica _p[13]
#define s_inf _p[14]
#define u_inf _p[15]
#define tau_s _p[16]
#define tau_u _p[17]
#define g _p[18]
#define alpha_s _p[19]
#define beta_s _p[20]
#define alpha_u _p[21]
#define beta_u _p[22]
#define s _p[23]
#define u _p[24]
#define eca _p[25]
#define Ds _p[26]
#define Du _p[27]
#define v _p[28]
#define _g _p[29]
#define _ion_eca	*_ppvar[0]._pval
#define _ion_ica	*_ppvar[1]._pval
#define _ion_dicadv	*_ppvar[2]._pval
 
#if MAC
#if !defined(v)
#define v _mlhv
#endif
#if !defined(h)
#define h _mlhh
#endif
#endif
 
#if defined(__cplusplus)
extern "C" {
#endif
 static int hoc_nrnpointerindex =  -1;
 static Datum* _extcall_thread;
 static Prop* _extcall_prop;
 /* external NEURON variables */
 extern double celsius;
 /* declaration of user functions */
 static void _hoc_alp_u(void);
 static void _hoc_alp_s(void);
 static void _hoc_bet_u(void);
 static void _hoc_bet_s(void);
 static void _hoc_rate(void);
 static int _mechtype;
extern void _nrn_cacheloop_reg(int, int);
extern void hoc_register_prop_size(int, int, int);
extern void hoc_register_limits(int, HocParmLimits*);
extern void hoc_register_units(int, HocParmUnits*);
extern void nrn_promote(Prop*, int, int);
extern Memb_func* memb_func;
 extern void _nrn_setdata_reg(int, void(*)(Prop*));
 static void _setdata(Prop* _prop) {
 _extcall_prop = _prop;
 }
 static void _hoc_setdata() {
 Prop *_prop, *hoc_getdata_range(int);
 _prop = hoc_getdata_range(_mechtype);
   _setdata(_prop);
 hoc_retpushx(1.);
}
 /* connect user functions to hoc names */
 static VoidFunc hoc_intfunc[] = {
 "setdata_GRC_CA", _hoc_setdata,
 "alp_u_GRC_CA", _hoc_alp_u,
 "alp_s_GRC_CA", _hoc_alp_s,
 "bet_u_GRC_CA", _hoc_bet_u,
 "bet_s_GRC_CA", _hoc_bet_s,
 "rate_GRC_CA", _hoc_rate,
 0, 0
};
#define alp_u alp_u_GRC_CA
#define alp_s alp_s_GRC_CA
#define bet_u bet_u_GRC_CA
#define bet_s bet_s_GRC_CA
 extern double alp_u( _threadargsprotocomma_ double );
 extern double alp_s( _threadargsprotocomma_ double );
 extern double bet_u( _threadargsprotocomma_ double );
 extern double bet_s( _threadargsprotocomma_ double );
 
static void _check_rate(double*, Datum*, Datum*, _NrnThread*); 
static void _check_table_thread(double* _p, Datum* _ppvar, Datum* _thread, _NrnThread* _nt, int _type) {
   _check_rate(_p, _ppvar, _thread, _nt);
 }
 /* declare global and static user variables */
#define usetable usetable_GRC_CA
 double usetable = 1;
 /* some parameters have upper and lower limits */
 static HocParmLimits _hoc_parm_limits[] = {
 "usetable_GRC_CA", 0, 1,
 0,0,0
};
 static HocParmUnits _hoc_parm_units[] = {
 "Aalpha_s_GRC_CA", "/ms",
 "Kalpha_s_GRC_CA", "mV",
 "V0alpha_s_GRC_CA", "mV",
 "Abeta_s_GRC_CA", "/ms",
 "Kbeta_s_GRC_CA", "mV",
 "V0beta_s_GRC_CA", "mV",
 "Aalpha_u_GRC_CA", "/ms",
 "Kalpha_u_GRC_CA", "mV",
 "V0alpha_u_GRC_CA", "mV",
 "Abeta_u_GRC_CA", "/ms",
 "Kbeta_u_GRC_CA", "mV",
 "V0beta_u_GRC_CA", "mV",
 "gcabar_GRC_CA", "mho/cm2",
 "ica_GRC_CA", "mA/cm2",
 "tau_s_GRC_CA", "ms",
 "tau_u_GRC_CA", "ms",
 "g_GRC_CA", "mho/cm2",
 "alpha_s_GRC_CA", "/ms",
 "beta_s_GRC_CA", "/ms",
 "alpha_u_GRC_CA", "/ms",
 "beta_u_GRC_CA", "/ms",
 0,0
};
 static double delta_t = 0.01;
 static double s0 = 0;
 static double u0 = 0;
 /* connect global user variables to hoc */
 static DoubScal hoc_scdoub[] = {
 "usetable_GRC_CA", &usetable_GRC_CA,
 0,0
};
 static DoubVec hoc_vdoub[] = {
 0,0,0
};
 static double _sav_indep;
 static void nrn_alloc(Prop*);
static void  nrn_init(_NrnThread*, _Memb_list*, int);
static void nrn_state(_NrnThread*, _Memb_list*, int);
 static void nrn_cur(_NrnThread*, _Memb_list*, int);
static void  nrn_jacob(_NrnThread*, _Memb_list*, int);
 
static int _ode_count(int);
static void _ode_map(int, double**, double**, double*, Datum*, double*, int);
static void _ode_spec(_NrnThread*, _Memb_list*, int);
static void _ode_matsol(_NrnThread*, _Memb_list*, int);
 
#define _cvode_ieq _ppvar[3]._i
 /* connect range variables in _p that hoc is supposed to know about */
 static const char *_mechanism[] = {
 "6.2.0",
"GRC_CA",
 "Aalpha_s_GRC_CA",
 "Kalpha_s_GRC_CA",
 "V0alpha_s_GRC_CA",
 "Abeta_s_GRC_CA",
 "Kbeta_s_GRC_CA",
 "V0beta_s_GRC_CA",
 "Aalpha_u_GRC_CA",
 "Kalpha_u_GRC_CA",
 "V0alpha_u_GRC_CA",
 "Abeta_u_GRC_CA",
 "Kbeta_u_GRC_CA",
 "V0beta_u_GRC_CA",
 "gcabar_GRC_CA",
 0,
 "ica_GRC_CA",
 "s_inf_GRC_CA",
 "u_inf_GRC_CA",
 "tau_s_GRC_CA",
 "tau_u_GRC_CA",
 "g_GRC_CA",
 "alpha_s_GRC_CA",
 "beta_s_GRC_CA",
 "alpha_u_GRC_CA",
 "beta_u_GRC_CA",
 0,
 "s_GRC_CA",
 "u_GRC_CA",
 0,
 0};
 static Symbol* _ca_sym;
 
extern Prop* need_memb(Symbol*);

static void nrn_alloc(Prop* _prop) {
	Prop *prop_ion;
	double *_p; Datum *_ppvar;
 	_p = nrn_prop_data_alloc(_mechtype, 30, _prop);
 	/*initialize range parameters*/
 	Aalpha_s = 0.04944;
 	Kalpha_s = 15.873;
 	V0alpha_s = -29.06;
 	Abeta_s = 0.08298;
 	Kbeta_s = -25.641;
 	V0beta_s = -18.66;
 	Aalpha_u = 0.0013;
 	Kalpha_u = -18.183;
 	V0alpha_u = -48;
 	Abeta_u = 0.0013;
 	Kbeta_u = 83.33;
 	V0beta_u = -48;
 	gcabar = 0.00046;
 	_prop->param = _p;
 	_prop->param_size = 30;
 	_ppvar = nrn_prop_datum_alloc(_mechtype, 4, _prop);
 	_prop->dparam = _ppvar;
 	/*connect ionic variables to this model*/
 prop_ion = need_memb(_ca_sym);
 nrn_promote(prop_ion, 0, 1);
 	_ppvar[0]._pval = &prop_ion->param[0]; /* eca */
 	_ppvar[1]._pval = &prop_ion->param[3]; /* ica */
 	_ppvar[2]._pval = &prop_ion->param[4]; /* _ion_dicadv */
 
}
 static void _initlists();
  /* some states have an absolute tolerance */
 static Symbol** _atollist;
 static HocStateTolerance _hoc_state_tol[] = {
 0,0
};
 static void _thread_mem_init(Datum*);
 static void _thread_cleanup(Datum*);
 static void _update_ion_pointer(Datum*);
 extern Symbol* hoc_lookup(const char*);
extern void _nrn_thread_reg(int, int, void(*f)(Datum*));
extern void _nrn_thread_table_reg(int, void(*)(double*, Datum*, Datum*, _NrnThread*, int));
extern void hoc_register_tolerance(int, HocStateTolerance*, Symbol***);
extern void _cvode_abstol( Symbol**, double*, int);

 void _GRC_CA_reg() {
	int _vectorized = 1;
  _initlists();
 	ion_reg("ca", -10000.);
 	_ca_sym = hoc_lookup("ca_ion");
 	register_mech(_mechanism, nrn_alloc,nrn_cur, nrn_jacob, nrn_state, nrn_init, hoc_nrnpointerindex, 5);
  _extcall_thread = (Datum*)ecalloc(4, sizeof(Datum));
  _thread_mem_init(_extcall_thread);
 _mechtype = nrn_get_mechtype(_mechanism[1]);
     _nrn_setdata_reg(_mechtype, _setdata);
     _nrn_thread_reg(_mechtype, 1, _thread_mem_init);
     _nrn_thread_reg(_mechtype, 0, _thread_cleanup);
     _nrn_thread_reg(_mechtype, 2, _update_ion_pointer);
     _nrn_thread_table_reg(_mechtype, _check_table_thread);
  hoc_register_dparam_size(_mechtype, 4);
 	hoc_register_cvode(_mechtype, _ode_count, _ode_map, _ode_spec, _ode_matsol);
 	hoc_register_tolerance(_mechtype, _hoc_state_tol, &_atollist);
 	hoc_register_var(hoc_scdoub, hoc_vdoub, hoc_intfunc);
 	ivoc_help("help ?1 GRC_CA /cygdrive/c/gc_dir/GCmovementFebruary2015/GCmovementFebruary2015/GCmovement/MATLAB/neuronmodel/GrCModified/GRC_CA.mod\n");
 hoc_register_limits(_mechtype, _hoc_parm_limits);
 hoc_register_units(_mechtype, _hoc_parm_units);
 }
 static double *_t_s_inf;
 static double *_t_tau_s;
 static double *_t_u_inf;
 static double *_t_tau_u;
static int _reset;
static char *modelname = "Cerebellum Granule Cell Model";

static int error;
static int _ninits = 0;
static int _match_recurse=1;
static void _modl_cleanup(){ _match_recurse=1;}
static int _f_rate(_threadargsprotocomma_ double);
static int rate(_threadargsprotocomma_ double);
 
#define _deriv1_advance _thread[0]._i
#define _dith1 1
#define _recurse _thread[2]._i
#define _newtonspace1 _thread[3]._pvoid
extern void* nrn_cons_newtonspace(int);
 
static int _ode_spec1(_threadargsproto_);
/*static int _ode_matsol1(_threadargsproto_);*/
 static void _n_rate(_threadargsprotocomma_ double _lv);
 static int _slist2[2];
  static int _slist1[2], _dlist1[2];
 static int states(_threadargsproto_);
 
/*CVODE*/
 static int _ode_spec1 (double* _p, Datum* _ppvar, Datum* _thread, _NrnThread* _nt) {int _reset = 0; {
   rate ( _threadargscomma_ v ) ;
   Ds = ( s_inf - s ) / tau_s ;
   Du = ( u_inf - u ) / tau_u ;
   }
 return _reset;
}
 static int _ode_matsol1 (double* _p, Datum* _ppvar, Datum* _thread, _NrnThread* _nt) {
 rate ( _threadargscomma_ v ) ;
 Ds = Ds  / (1. - dt*( ( ( ( - 1.0 ) ) ) / tau_s )) ;
 Du = Du  / (1. - dt*( ( ( ( - 1.0 ) ) ) / tau_u )) ;
 return 0;
}
 /*END CVODE*/
 
static int states (double* _p, Datum* _ppvar, Datum* _thread, _NrnThread* _nt) {int _reset=0; int error = 0;
 { double* _savstate1 = _thread[_dith1]._pval;
 double* _dlist2 = _thread[_dith1]._pval + 2;
 int _counte = -1;
 if (!_recurse) {
 _recurse = 1;
 {int _id; for(_id=0; _id < 2; _id++) { _savstate1[_id] = _p[_slist1[_id]];}}
 error = nrn_newton_thread(_newtonspace1, 2,_slist2, _p, states, _dlist2, _ppvar, _thread, _nt);
 _recurse = 0; if(error) {abort_run(error);}}
 {
   rate ( _threadargscomma_ v ) ;
   Ds = ( s_inf - s ) / tau_s ;
   Du = ( u_inf - u ) / tau_u ;
   {int _id; for(_id=0; _id < 2; _id++) {
if (_deriv1_advance) {
 _dlist2[++_counte] = _p[_dlist1[_id]] - (_p[_slist1[_id]] - _savstate1[_id])/dt;
 }else{
_dlist2[++_counte] = _p[_slist1[_id]] - _savstate1[_id];}}}
 } }
 return _reset;}
 
double alp_s ( _threadargsprotocomma_ double _lv ) {
   double _lalp_s;
 double _lQ10 ;
 _lQ10 = pow( 3.0 , ( ( celsius - 20.0 ) / 10.0 ) ) ;
   _lalp_s = _lQ10 * Aalpha_s * exp ( ( _lv - V0alpha_s ) / Kalpha_s ) ;
   
return _lalp_s;
 }
 
static void _hoc_alp_s(void) {
  double _r;
   double* _p; Datum* _ppvar; Datum* _thread; _NrnThread* _nt;
   if (_extcall_prop) {_p = _extcall_prop->param; _ppvar = _extcall_prop->dparam;}else{ _p = (double*)0; _ppvar = (Datum*)0; }
  _thread = _extcall_thread;
  _nt = nrn_threads;
 _r =  alp_s ( _p, _ppvar, _thread, _nt, *getarg(1) );
 hoc_retpushx(_r);
}
 
double bet_s ( _threadargsprotocomma_ double _lv ) {
   double _lbet_s;
 double _lQ10 ;
 _lQ10 = pow( 3.0 , ( ( celsius - 20.0 ) / 10.0 ) ) ;
   _lbet_s = _lQ10 * Abeta_s * exp ( ( _lv - V0beta_s ) / Kbeta_s ) ;
   
return _lbet_s;
 }
 
static void _hoc_bet_s(void) {
  double _r;
   double* _p; Datum* _ppvar; Datum* _thread; _NrnThread* _nt;
   if (_extcall_prop) {_p = _extcall_prop->param; _ppvar = _extcall_prop->dparam;}else{ _p = (double*)0; _ppvar = (Datum*)0; }
  _thread = _extcall_thread;
  _nt = nrn_threads;
 _r =  bet_s ( _p, _ppvar, _thread, _nt, *getarg(1) );
 hoc_retpushx(_r);
}
 
double alp_u ( _threadargsprotocomma_ double _lv ) {
   double _lalp_u;
 double _lQ10 ;
 _lQ10 = pow( 3.0 , ( ( celsius - 20.0 ) / 10.0 ) ) ;
   _lalp_u = _lQ10 * Aalpha_u * exp ( ( _lv - V0alpha_u ) / Kalpha_u ) ;
   
return _lalp_u;
 }
 
static void _hoc_alp_u(void) {
  double _r;
   double* _p; Datum* _ppvar; Datum* _thread; _NrnThread* _nt;
   if (_extcall_prop) {_p = _extcall_prop->param; _ppvar = _extcall_prop->dparam;}else{ _p = (double*)0; _ppvar = (Datum*)0; }
  _thread = _extcall_thread;
  _nt = nrn_threads;
 _r =  alp_u ( _p, _ppvar, _thread, _nt, *getarg(1) );
 hoc_retpushx(_r);
}
 
double bet_u ( _threadargsprotocomma_ double _lv ) {
   double _lbet_u;
 double _lQ10 ;
 _lQ10 = pow( 3.0 , ( ( celsius - 20.0 ) / 10.0 ) ) ;
   _lbet_u = _lQ10 * Abeta_u * exp ( ( _lv - V0beta_u ) / Kbeta_u ) ;
   
return _lbet_u;
 }
 
static void _hoc_bet_u(void) {
  double _r;
   double* _p; Datum* _ppvar; Datum* _thread; _NrnThread* _nt;
   if (_extcall_prop) {_p = _extcall_prop->param; _ppvar = _extcall_prop->dparam;}else{ _p = (double*)0; _ppvar = (Datum*)0; }
  _thread = _extcall_thread;
  _nt = nrn_threads;
 _r =  bet_u ( _p, _ppvar, _thread, _nt, *getarg(1) );
 hoc_retpushx(_r);
}
 static double _mfac_rate, _tmin_rate;
  static void _check_rate(double* _p, Datum* _ppvar, Datum* _thread, _NrnThread* _nt) {
  static int _maktable=1; int _i, _j, _ix = 0;
  double _xi, _tmax;
  static double _sav_Aalpha_s;
  static double _sav_Kalpha_s;
  static double _sav_V0alpha_s;
  static double _sav_Abeta_s;
  static double _sav_Kbeta_s;
  static double _sav_V0beta_s;
  static double _sav_Aalpha_u;
  static double _sav_Kalpha_u;
  static double _sav_V0alpha_u;
  static double _sav_Abeta_u;
  static double _sav_Kbeta_u;
  static double _sav_V0beta_u;
  static double _sav_celsius;
  if (!usetable) {return;}
  if (_sav_Aalpha_s != Aalpha_s) { _maktable = 1;}
  if (_sav_Kalpha_s != Kalpha_s) { _maktable = 1;}
  if (_sav_V0alpha_s != V0alpha_s) { _maktable = 1;}
  if (_sav_Abeta_s != Abeta_s) { _maktable = 1;}
  if (_sav_Kbeta_s != Kbeta_s) { _maktable = 1;}
  if (_sav_V0beta_s != V0beta_s) { _maktable = 1;}
  if (_sav_Aalpha_u != Aalpha_u) { _maktable = 1;}
  if (_sav_Kalpha_u != Kalpha_u) { _maktable = 1;}
  if (_sav_V0alpha_u != V0alpha_u) { _maktable = 1;}
  if (_sav_Abeta_u != Abeta_u) { _maktable = 1;}
  if (_sav_Kbeta_u != Kbeta_u) { _maktable = 1;}
  if (_sav_V0beta_u != V0beta_u) { _maktable = 1;}
  if (_sav_celsius != celsius) { _maktable = 1;}
  if (_maktable) { double _x, _dx; _maktable=0;
   _tmin_rate =  - 100.0 ;
   _tmax =  30.0 ;
   _dx = (_tmax - _tmin_rate)/13000.; _mfac_rate = 1./_dx;
   for (_i=0, _x=_tmin_rate; _i < 13001; _x += _dx, _i++) {
    _f_rate(_p, _ppvar, _thread, _nt, _x);
    _t_s_inf[_i] = s_inf;
    _t_tau_s[_i] = tau_s;
    _t_u_inf[_i] = u_inf;
    _t_tau_u[_i] = tau_u;
   }
   _sav_Aalpha_s = Aalpha_s;
   _sav_Kalpha_s = Kalpha_s;
   _sav_V0alpha_s = V0alpha_s;
   _sav_Abeta_s = Abeta_s;
   _sav_Kbeta_s = Kbeta_s;
   _sav_V0beta_s = V0beta_s;
   _sav_Aalpha_u = Aalpha_u;
   _sav_Kalpha_u = Kalpha_u;
   _sav_V0alpha_u = V0alpha_u;
   _sav_Abeta_u = Abeta_u;
   _sav_Kbeta_u = Kbeta_u;
   _sav_V0beta_u = V0beta_u;
   _sav_celsius = celsius;
  }
 }

 static int rate(double* _p, Datum* _ppvar, Datum* _thread, _NrnThread* _nt, double _lv) { 
#if 0
_check_rate(_p, _ppvar, _thread, _nt);
#endif
 _n_rate(_p, _ppvar, _thread, _nt, _lv);
 return 0;
 }

 static void _n_rate(double* _p, Datum* _ppvar, Datum* _thread, _NrnThread* _nt, double _lv){ int _i, _j;
 double _xi, _theta;
 if (!usetable) {
 _f_rate(_p, _ppvar, _thread, _nt, _lv); return; 
}
 _xi = _mfac_rate * (_lv - _tmin_rate);
 _i = (int) _xi;
 if (_xi <= 0.) {
 s_inf = _t_s_inf[0];
 tau_s = _t_tau_s[0];
 u_inf = _t_u_inf[0];
 tau_u = _t_tau_u[0];
 return; }
 if (_i >= 13000) {
 s_inf = _t_s_inf[13000];
 tau_s = _t_tau_s[13000];
 u_inf = _t_u_inf[13000];
 tau_u = _t_tau_u[13000];
 return; }
 _theta = _xi - (double)_i;
 s_inf = _t_s_inf[_i] + _theta*(_t_s_inf[_i+1] - _t_s_inf[_i]);
 tau_s = _t_tau_s[_i] + _theta*(_t_tau_s[_i+1] - _t_tau_s[_i]);
 u_inf = _t_u_inf[_i] + _theta*(_t_u_inf[_i+1] - _t_u_inf[_i]);
 tau_u = _t_tau_u[_i] + _theta*(_t_tau_u[_i+1] - _t_tau_u[_i]);
 }

 
static int  _f_rate ( _threadargsprotocomma_ double _lv ) {
   double _la_s , _lb_s , _la_u , _lb_u ;
 _la_s = alp_s ( _threadargscomma_ _lv ) ;
   _lb_s = bet_s ( _threadargscomma_ _lv ) ;
   _la_u = alp_u ( _threadargscomma_ _lv ) ;
   _lb_u = bet_u ( _threadargscomma_ _lv ) ;
   s_inf = _la_s / ( _la_s + _lb_s ) ;
   tau_s = 1.0 / ( _la_s + _lb_s ) ;
   u_inf = _la_u / ( _la_u + _lb_u ) ;
   tau_u = 1.0 / ( _la_u + _lb_u ) ;
    return 0; }
 
static void _hoc_rate(void) {
  double _r;
   double* _p; Datum* _ppvar; Datum* _thread; _NrnThread* _nt;
   if (_extcall_prop) {_p = _extcall_prop->param; _ppvar = _extcall_prop->dparam;}else{ _p = (double*)0; _ppvar = (Datum*)0; }
  _thread = _extcall_thread;
  _nt = nrn_threads;
 
#if 1
 _check_rate(_p, _ppvar, _thread, _nt);
#endif
 _r = 1.;
 rate ( _p, _ppvar, _thread, _nt, *getarg(1) );
 hoc_retpushx(_r);
}
 
static int _ode_count(int _type){ return 2;}
 
static void _ode_spec(_NrnThread* _nt, _Memb_list* _ml, int _type) {
   double* _p; Datum* _ppvar; Datum* _thread;
   Node* _nd; double _v; int _iml, _cntml;
  _cntml = _ml->_nodecount;
  _thread = _ml->_thread;
  for (_iml = 0; _iml < _cntml; ++_iml) {
    _p = _ml->_data[_iml]; _ppvar = _ml->_pdata[_iml];
    _nd = _ml->_nodelist[_iml];
    v = NODEV(_nd);
  eca = _ion_eca;
     _ode_spec1 (_p, _ppvar, _thread, _nt);
  }}
 
static void _ode_map(int _ieq, double** _pv, double** _pvdot, double* _pp, Datum* _ppd, double* _atol, int _type) { 
	double* _p; Datum* _ppvar;
 	int _i; _p = _pp; _ppvar = _ppd;
	_cvode_ieq = _ieq;
	for (_i=0; _i < 2; ++_i) {
		_pv[_i] = _pp + _slist1[_i];  _pvdot[_i] = _pp + _dlist1[_i];
		_cvode_abstol(_atollist, _atol, _i);
	}
 }
 
static void _ode_matsol(_NrnThread* _nt, _Memb_list* _ml, int _type) {
   double* _p; Datum* _ppvar; Datum* _thread;
   Node* _nd; double _v; int _iml, _cntml;
  _cntml = _ml->_nodecount;
  _thread = _ml->_thread;
  for (_iml = 0; _iml < _cntml; ++_iml) {
    _p = _ml->_data[_iml]; _ppvar = _ml->_pdata[_iml];
    _nd = _ml->_nodelist[_iml];
    v = NODEV(_nd);
  eca = _ion_eca;
 _ode_matsol1 (_p, _ppvar, _thread, _nt);
 }}
 
static void _thread_mem_init(Datum* _thread) {
   _thread[_dith1]._pval = (double*)ecalloc(4, sizeof(double));
   _newtonspace1 = nrn_cons_newtonspace(2);
 }
 
static void _thread_cleanup(Datum* _thread) {
   free((void*)(_thread[_dith1]._pval));
   nrn_destroy_newtonspace(_newtonspace1);
 }
 extern void nrn_update_ion_pointer(Symbol*, Datum*, int, int);
 static void _update_ion_pointer(Datum* _ppvar) {
   nrn_update_ion_pointer(_ca_sym, _ppvar, 0, 0);
   nrn_update_ion_pointer(_ca_sym, _ppvar, 1, 3);
   nrn_update_ion_pointer(_ca_sym, _ppvar, 2, 4);
 }

static void initmodel(double* _p, Datum* _ppvar, Datum* _thread, _NrnThread* _nt) {
  int _i; double _save;{
  s = s0;
  u = u0;
 {
   rate ( _threadargscomma_ v ) ;
   s = s_inf ;
   u = u_inf ;
   }
 
}
}

static void nrn_init(_NrnThread* _nt, _Memb_list* _ml, int _type){
double* _p; Datum* _ppvar; Datum* _thread;
Node *_nd; double _v; int* _ni; int _iml, _cntml;
#if CACHEVEC
    _ni = _ml->_nodeindices;
#endif
_cntml = _ml->_nodecount;
_thread = _ml->_thread;
for (_iml = 0; _iml < _cntml; ++_iml) {
 _p = _ml->_data[_iml]; _ppvar = _ml->_pdata[_iml];

#if 0
 _check_rate(_p, _ppvar, _thread, _nt);
#endif
#if CACHEVEC
  if (use_cachevec) {
    _v = VEC_V(_ni[_iml]);
  }else
#endif
  {
    _nd = _ml->_nodelist[_iml];
    _v = NODEV(_nd);
  }
 v = _v;
  eca = _ion_eca;
 initmodel(_p, _ppvar, _thread, _nt);
 }}

static double _nrn_current(double* _p, Datum* _ppvar, Datum* _thread, _NrnThread* _nt, double _v){double _current=0.;v=_v;{ {
   g = gcabar * s * s * u ;
   ica = g * ( v - eca ) ;
   alpha_s = alp_s ( _threadargscomma_ v ) ;
   beta_s = bet_s ( _threadargscomma_ v ) ;
   alpha_u = alp_u ( _threadargscomma_ v ) ;
   beta_u = bet_u ( _threadargscomma_ v ) ;
   }
 _current += ica;

} return _current;
}

static void nrn_cur(_NrnThread* _nt, _Memb_list* _ml, int _type) {
double* _p; Datum* _ppvar; Datum* _thread;
Node *_nd; int* _ni; double _rhs, _v; int _iml, _cntml;
#if CACHEVEC
    _ni = _ml->_nodeindices;
#endif
_cntml = _ml->_nodecount;
_thread = _ml->_thread;
for (_iml = 0; _iml < _cntml; ++_iml) {
 _p = _ml->_data[_iml]; _ppvar = _ml->_pdata[_iml];
#if CACHEVEC
  if (use_cachevec) {
    _v = VEC_V(_ni[_iml]);
  }else
#endif
  {
    _nd = _ml->_nodelist[_iml];
    _v = NODEV(_nd);
  }
  eca = _ion_eca;
 _g = _nrn_current(_p, _ppvar, _thread, _nt, _v + .001);
 	{ double _dica;
  _dica = ica;
 _rhs = _nrn_current(_p, _ppvar, _thread, _nt, _v);
  _ion_dicadv += (_dica - ica)/.001 ;
 	}
 _g = (_g - _rhs)/.001;
  _ion_ica += ica ;
#if CACHEVEC
  if (use_cachevec) {
	VEC_RHS(_ni[_iml]) -= _rhs;
  }else
#endif
  {
	NODERHS(_nd) -= _rhs;
  }
 
}}

static void nrn_jacob(_NrnThread* _nt, _Memb_list* _ml, int _type) {
double* _p; Datum* _ppvar; Datum* _thread;
Node *_nd; int* _ni; int _iml, _cntml;
#if CACHEVEC
    _ni = _ml->_nodeindices;
#endif
_cntml = _ml->_nodecount;
_thread = _ml->_thread;
for (_iml = 0; _iml < _cntml; ++_iml) {
 _p = _ml->_data[_iml];
#if CACHEVEC
  if (use_cachevec) {
	VEC_D(_ni[_iml]) += _g;
  }else
#endif
  {
     _nd = _ml->_nodelist[_iml];
	NODED(_nd) += _g;
  }
 
}}

static void nrn_state(_NrnThread* _nt, _Memb_list* _ml, int _type) {
 double _break, _save;
double* _p; Datum* _ppvar; Datum* _thread;
Node *_nd; double _v; int* _ni; int _iml, _cntml;
#if CACHEVEC
    _ni = _ml->_nodeindices;
#endif
_cntml = _ml->_nodecount;
_thread = _ml->_thread;
for (_iml = 0; _iml < _cntml; ++_iml) {
 _p = _ml->_data[_iml]; _ppvar = _ml->_pdata[_iml];
 _nd = _ml->_nodelist[_iml];
#if CACHEVEC
  if (use_cachevec) {
    _v = VEC_V(_ni[_iml]);
  }else
#endif
  {
    _nd = _ml->_nodelist[_iml];
    _v = NODEV(_nd);
  }
 _break = t + .5*dt; _save = t;
 v=_v;
{
  eca = _ion_eca;
 { {
 for (; t < _break; t += dt) {
  _deriv1_advance = 1;
 derivimplicit_thread(2, _slist1, _dlist1, _p, states, _ppvar, _thread, _nt);
_deriv1_advance = 0;
  
}}
 t = _save;
 } }}

}

static void terminal(){}

static void _initlists(){
 double _x; double* _p = &_x;
 int _i; static int _first = 1;
  if (!_first) return;
 _slist1[0] = &(s) - _p;  _dlist1[0] = &(Ds) - _p;
 _slist1[1] = &(u) - _p;  _dlist1[1] = &(Du) - _p;
 _slist2[0] = &(s) - _p;
 _slist2[1] = &(u) - _p;
   _t_s_inf = makevector(13001*sizeof(double));
   _t_tau_s = makevector(13001*sizeof(double));
   _t_u_inf = makevector(13001*sizeof(double));
   _t_tau_u = makevector(13001*sizeof(double));
_first = 0;
}

#if defined(__cplusplus)
} /* extern "C" */
#endif
