# Supplementary material for: Synaptic representation of locomotion in single cerebellar granule cells
Source: eLife. 2015 Jun 17;4:e07290. doi: 10.7554/eLife.07290 (PMC4499793; doi:10.7554/eLife.07290)
Supplement: Source code 1. — Custom built software in Matlab (Mathworks). DOI: http://dx.doi.org/10.7554/eLife.07290.011 [file elife07290s001.zip › GCcode/MATLAB/neuronmodel/GrCModified/Grc_Cell.hoc]

// Detailed model of Cerebellar Granular Cell model
// Multicompartmental model - cell template 
// Last updated 07-Jan-2009
// Model developer: Shyam Diwakar M.
// Developed at Egidio D'Angelo's Lab at Univ of Pavia
// Code contributors: Thierry Nieus, Sergio Solinas 
// Dept. of Gen. Physiology (Univ. of Pavia, Italy)
// School of biotech (Amrita University, India) 
// Email:shyam@unipv.it

/* Model published as [Diwakar et al, J.Neurophysiology] 
 Shyam Diwakar, Jacopo Magistretti, Mitchell Goldfarb, Giovanni Naldi, and Egidio D'Angelo.
 Axonal Na+ channels ensure fast spike activation and back-propagation in cerebellar granule cells, J Neurophysiol (December 10, 2008). 
 doi:10.1152/jn.90382.2008
 */ 
 
begintemplate GrC 

	          ndend = 4 
              nsg = 5
	      	  naxon = 30	
	 
              public soma,synA,synNS,synG,Area,CC,dend_1,dend_2,dend_3,dend_4,hillock,axon 
              public connect_pre,rescale,Us 
              public list_go_grc,list_con_inhib 
	          public branch0,branch1,branch2,branch3
              public SpikeTrain 
              create soma,hillock[1],axon[1],dend_1[1],dend_2[1],dend_3[1],dend_4[1],branch0,branch1,branch2,branch3 
              objref synNS[4],synA[4],synG[4] 
              objref list_go_grc,list_con_inhib 
              objref Inhib[4],CC
	    
	    	  objref SpikeTrain,nil,netcon 
		 
              proc init() {  
				list_go_grc=new List() 
				list_con_inhib=new List() 
				if(numarg()==4){ndend=$1 nsg =$2 nbut=$3 naxon=$4} else {ndend=4 nsg=5 nbut=20 naxon=30} 
				create soma, hillock[nsg], axon[naxon], dend_1[ndend], dend_2[ndend], dend_3[ndend], dend_4[ndend],branch0,branch1,branch2,branch3  
			
				soma {
			     access soma 
                             nseg = 1 
                             diam = 5.8//6.06 
                             L = 5.8//6.16 
                             cm = 1 
                             Ra = 100
			     celsius=30
			     
			     //alex added
			     
			         
			     // Soma Channels 
                             insert GRC_LKG1 
                             insert GRC_LKG2
			    			 ggaba_GRC_LKG2 = 3e-05
 	                         insert GRC_KIR 
                             insert GRC_KA 
                             insert GRC_KM 
                              
 	 					     usetable_GRC_KA 	= 0	 
                             usetable_GRC_KIR 	= 0	 
                             usetable_GRC_KM 	= 0	
			     
			    			 insert GRC_NA 
	                     	 insert GRC_KV 
		
	 		     			 usetable_GRC_NA 	= 0	
			      			 usetable_GRC_KV 	= 0	     

                             insert GRC_KCA 
                             usetable_GRC_KCA 	= 0	
                             gkbar_GRC_KCA = 0
 
                             insert GRC_CA 
                             usetable_GRC_CA 	= 0	
                             gcabar_GRC_CA        = 0
 
                             insert GRC_CALC 
			     			 beta_GRC_CALC = 1.5

			     			 ena = 87.39	
			     			 ek = -84.69 
                             eca = 129.33 
                             ecl = -65
			     
			     
			     
                        } 
                      // Hillock definition 
 
                      for(w1=0;w1<nsg;w1=w1+1) {
						hillock[w1] {
				    		access hillock[w1]
                            nseg = 1 
	                        diam = 2.3-0.5*w1 
	                        L = 0.5 
	                        cm = 1 
	                        Ra = 100
				       // Hillock Channels 
	                            insert GRC_LKG1 
	                            
				    			insert GRC_NA 
	                     	    insert GRC_KV 
		
	 		     	    		usetable_GRC_NA 	= 0	 
	                     	    usetable_GRC_KV 	= 0	
				    				     	\
				    			ena = 87.39
				    			ek = -84.69 
				        }
		      		}
 
		      
		      for(w3=0;w3<naxon;w3=w3+1) { 
                      	axon[w3] {   // Axon definition
				 			access axon[w3] 
	                         nseg = 1 
	                         diam = 0.3 
	                         L = 2.3367 
	                         cm = 1 
	                         Ra = 100
				 
	                         // Axon Channels 
	                         insert GRC_LKG1
				 			 insert GRC_NA 
	                     	 insert GRC_KV 
		
	 		     	 		 usetable_GRC_NA 	= 0	 
	                     	 usetable_GRC_KV 	= 0	
  

   		  	  	 			 ena = 87.39 
				 			 ek = -84.69  
						} 
				  
                }
	
            // Dendrite definition: first compartment     
			for(w2=0;w2<ndend;w2=w2+1) { 
                            dend_1[w2] {
							   access dend_1[w2]  
	                           nseg = 1 
	                           diam = 0.75 
	                           L = 5 
	                           cm = 1 
	                           Ra = 100
				    
	                           // Dendritic Channels 
	                           insert GRC_LKG1 
				   			   insert GRC_LKG2
			      	   		   ggaba_GRC_LKG2 = 3e-05	 
 
	                           insert GRC_KIR 
	                           usetable_GRC_KIR 	= 0 
	                           gkbar_GRC_KIR=0 

				               insert GRC_KA 
	                           usetable_GRC_KA 	= 0 
	                           gkbar_GRC_KA=0 
 
                               insert GRC_KCA 
                               usetable_GRC_KCA 	= 0
                               gkbar_GRC_KCA = 0
 
                               insert GRC_CA 
                               usetable_GRC_CA 	= 0
                               gcabar_GRC_CA    = 0
 
                               insert GRC_CALC 
				   			   beta_GRC_CALC = 1.5
 
                               eca = 129.33 
                               ek = -84.69 
				    
                           }
			} 
                      	 
                        // Dendrite definition: second compartment 
                        for(w2=0;w2<ndend;w2=w2+1) { 
            	                dend_2[w2] { 
								   access dend_2[w2]
                                   nseg = 1 
                                   diam = 0.75 
                                   L = 5 
                                   cm = 1 
                                   Ra = 100
				  
				               // Dendritic Channels 
	                           	insert GRC_LKG1
				   			   	insert GRC_LKG2
			      	   			ggaba_GRC_LKG2 = 3e-05	 
                                   
				   				insert GRC_KIR 
	                           	usetable_GRC_KIR 	= 0
	                           	gkbar_GRC_KIR=0 
 
	                           	insert GRC_KA 
	                           	usetable_GRC_KA = 0	
                                gkbar_GRC_KA=0 
 
                                insert GRC_KCA 
                                usetable_GRC_KCA = 0
                                gkbar_GRC_KCa = 0
 
                                insert GRC_CA 
                                usetable_GRC_CA 	= 0	
                                gcabar_GRC_CA        = 0
 
                                insert GRC_CALC 
				   				beta_GRC_CALC = 1.5
 
                                eca = 129.33 
                                ek = -84.69
				    
                              } 
                        }
			  
                        // Dendrite definition: third compartment 
                        	for(w2=0;w2<ndend;w2=w2+1) {	 
                            	dend_3[w2] {
				   					access dend_3[w2] 
                                   	nseg = 1 
	                           		diam = 0.75 
	                           		L = 2.5 
	                           		cm = 1 
	                           		Ra = 100
                                   
	                           // Dendritic Channels 
 
	                           	insert GRC_LKG1
				   				insert GRC_LKG2
			      	   			ggaba_GRC_LKG2 = 3e-05	 
 
	                           	insert GRC_KIR 
	                           	usetable_GRC_KIR 	= 0
	                           	gkbar_GRC_KIR=0 
 				   
	                           	insert GRC_KA 
	                           	usetable_GRC_KA 	= 0
	                           	gkbar_GRC_KA=0 
 
                                insert GRC_KCA 
                                usetable_GRC_KCA 	= 0
                                gkbar_GRC_KCA = 0
 
                                insert GRC_CA 
                                usetable_GRC_CA 	= 0	
                                gcabar_GRC_CA        = 0
 
                                insert GRC_CALC 
				   				beta_GRC_CALC = 1.5
 
                                eca = 129.33 
                                ek = -84.69  
 
                                synG[w2] = new GRC_GABA(0.5)  
                          }
			    }	 
				 
                        // Dendrite definition: fourth compartment 
                      			for(w2=0;w2<ndend;w2=w2+1) { 
                            		dend_4[w2] {
				   						access dend_4[w2] 
                                   		nseg = 1 
	                           			diam = 0.75 
	                           			L = 2.5 
	                           			cm = 1 
	                           			Ra = 100
				                                           
	                           			// Dendritic Channels 
	               			            insert GRC_LKG1
				   						insert GRC_LKG2
			      	   					ggaba_GRC_LKG2 = 3e-05	 
 
				   						insert GRC_CA
 
	                           			insert GRC_KIR 
	                           			usetable_GRC_KIR 	= 0	// 1 
	                           			gkbar_GRC_KIR=0 
 
	                           			insert GRC_KA 
	                           			usetable_GRC_KA 	= 0	// 1 
	                           			gkbar_GRC_KA=0 
 
                                   		insert GRC_KCA 
                                   		usetable_GRC_KCA 	= 0	// 1 
 
                                   		insert GRC_CA 
                                   		usetable_GRC_CA 	= 0	// 1 
                                  
                                   		insert GRC_CALC
				   						beta_GRC_CALC = 1.5  
 
                                   		eca = 129.33 
                                   		ek = -84.69 
 
	                           			synA[w2] = new AmpaCOD(0.5) 
                                   		synNS[w2] = new NMDAS(0.5) 
					
                            }
			    }

			//Passive compartments -to maintain propagation delay and to avoid spike reflection     
			branch0 {
			     			access branch0 
                 			nseg = 1 
                            diam = 0.3
                            L = 3
                            cm = 0.5 
                            Ra = 100
						    celsius=30
			     			insert GRC_LKG1 	
				   
			}
			branch1 {
			     			access branch1 
                            nseg = 1 
                            diam = 0.2
                            L = 5
                            cm = 0.45 
                            Ra = 100
			     			celsius=30
			     			insert GRC_LKG1 	
				   
			}
			branch2 {
			     			access branch2 
                            nseg = 1 
                            diam = 0.1
                            L = 10
                            cm = 1 
                            Ra = 90
			     			celsius=30
			     			insert GRC_LKG1 	
				   
			}
	 		branch3 {
			     			access branch3 
                            nseg = 1 
                            diam = 0.1
                            L = 200
                            cm = 1 
                            Ra = 100
			     			celsius=30
			     			insert GRC_LKG1
			}	 
			
			//Connect all compartments
                        for(i=0;i<ndend;i=i+1){ 
                                 connect dend_4[i](1), dend_3[i](0) 
                                 connect dend_3[i](1), dend_2[i](0) 
                                 connect dend_2[i](1), dend_1[i](0) 
                                 connect dend_1[i](1), soma(0)
			}	 
			connect soma(1), hillock[0](0)
			connect hillock[0](1), hillock[1](0)
			connect hillock[1](1), hillock[2](0)
			connect hillock[2](1), hillock[3](0)
			connect hillock[3](1), hillock[4](0)
			connect hillock[4](1), axon[0](0)

			for(i=0;i<naxon-1;i=i+1) {
				connect axon[i](1), axon[i+1](0)
			}
			
			connect axon[naxon-1](1),branch0(0)
			connect branch0(1),branch1(0)
 			connect branch1(1),branch2(0)
 			connect branch2(1),branch3(0)

                        
      } 
endtemplate GrC
