# Supplementary material for: Synaptic representation of locomotion in single cerebellar granule cells
Source: eLife. 2015 Jun 17;4:e07290. doi: 10.7554/eLife.07290 (PMC4499793; doi:10.7554/eLife.07290)
Supplement: Source code 1. — Custom built software in Matlab (Mathworks). DOI: http://dx.doi.org/10.7554/eLife.07290.011 [file elife07290s001.zip › GCcode/MATLAB/neuronmodel/GrCModified/i386/AmpaCOD.c]

/* Created by Language version: 6.2.0 */
/* NOT VECTORIZED */
#include <stdio.h>
#include <stdlib.h>
#include <math.h>
#include "scoplib.h"
#undef PI
 
#include "md1redef.h"
#include "section.h"
#include "md2redef.h"

#if METHOD3
extern int _method3;
#endif

#undef exp
#define exp hoc_Exp
extern double hoc_Exp();
 
#define _threadargscomma_ /**/
#define _threadargs_ /**/
 	/*SUPPRESS 761*/
	/*SUPPRESS 762*/
	/*SUPPRESS 763*/
	/*SUPPRESS 765*/
	 extern double *getarg();
 static double *_p; static Datum *_ppvar;
 
#define t nrn_threads->_t
#define dt nrn_threads->_dt
#define r1FIX _p[0]
#define r2 _p[1]
#define r3 _p[2]
#define r4 _p[3]
#define r5 _p[4]
#define r6FIX _p[5]
#define gmax _p[6]
#define Cdur _p[7]
#define Erev _p[8]
#define kB _p[9]
#define A1 _p[10]
#define A2 _p[11]
#define A3 _p[12]
#define tau_dec1 _p[13]
#define tau_dec2 _p[14]
#define tau_dec3 _p[15]
#define tau_1 _p[16]
#define tau_rec _p[17]
#define tau_facil _p[18]
#define U _p[19]
#define u0 _p[20]
#define Tmax _p[21]
#define i _p[22]
#define g _p[23]
#define r1 _p[24]
#define r6 _p[25]
#define T _p[26]
#define Trelease _p[27]
#define Tdiff _p[28]
#define tdelay _p[29]
#define ton _p[30]
#define C _p[31]
#define O _p[32]
#define D _p[33]
#define gg1 _p[34]
#define gg2 _p[35]
#define gg3 _p[36]
#define sink _p[37]
#define Tdiff_0 _p[38]
#define x _p[39]
#define PRE _p[40]
#define DC _p[41]
#define DO _p[42]
#define DD _p[43]
#define Dgg1 _p[44]
#define Dgg2 _p[45]
#define Dgg3 _p[46]
#define Dsink _p[47]
#define _g _p[48]
#define _tsav _p[49]
#define _nd_area  *_ppvar[0]._pval
 
#if MAC
#if !defined(v)
#define v _mlhv
#endif
#if !defined(h)
#define h _mlhh
#endif
#endif
 static int hoc_nrnpointerindex =  -1;
 /* external NEURON variables */
 /* declaration of user functions */
 static double _hoc_SET_tdelay();
 static int _mechtype;
extern int nrn_get_mechtype();
 extern Prop* nrn_point_prop_;
 static int _pointtype;
 static void* _hoc_create_pnt(_ho) Object* _ho; { void* create_point_process();
 return create_point_process(_pointtype, _ho);
}
 static void _hoc_destroy_pnt();
 static double _hoc_loc_pnt(_vptr) void* _vptr; {double loc_point_process();
 return loc_point_process(_pointtype, _vptr);
}
 static double _hoc_has_loc(_vptr) void* _vptr; {double has_loc_point();
 return has_loc_point(_vptr);
}
 static double _hoc_get_loc_pnt(_vptr)void* _vptr; {
 double get_loc_point_process(); return (get_loc_point_process(_vptr));
}
 static _hoc_setdata(_vptr) void* _vptr; { Prop* _prop;
 _prop = ((Point_process*)_vptr)->_prop;
 _p = _prop->param; _ppvar = _prop->dparam;
 }
 /* connect user functions to hoc names */
 static IntFunc hoc_intfunc[] = {
 0,0
};
 static struct Member_func {
	char* _name; double (*_member)();} _member_func[] = {
 "loc", _hoc_loc_pnt,
 "has_loc", _hoc_has_loc,
 "get_loc", _hoc_get_loc_pnt,
 "SET_tdelay", _hoc_SET_tdelay,
 0, 0
};
#define SET_tdelay SET_tdelay_AmpaCOD
 extern double SET_tdelay();
 /* declare global and static user variables */
 /* some parameters have upper and lower limits */
 static HocParmLimits _hoc_parm_limits[] = {
 "U", 0, 1,
 "tau_facil", 0, 1e+09,
 "tau_rec", 1e-09, 1e+09,
 "tau_1", 1e-09, 1e+09,
 "u0", 0, 1,
 0,0,0
};
 static HocParmUnits _hoc_parm_units[] = {
 "r1FIX", "/ms/mM",
 "r2", "/ms",
 "r3", "/ms",
 "r4", "/ms",
 "r5", "/ms",
 "r6FIX", "/ms/mM",
 "gmax", "nS",
 "Cdur", "ms",
 "Erev", "mV",
 "kB", "mM",
 "tau_1", "ms",
 "tau_rec", "ms",
 "tau_facil", "ms",
 "U", "1",
 "u0", "1",
 "Tmax", "mM",
 "i", "nA",
 "g", "pS",
 "r1", "/ms",
 "r6", "/ms",
 "T", "mM",
 "Trelease", "mM",
 "Tdiff", "mM",
 "tdelay", "ms",
 "ton", "ms",
 0,0
};
 static double C0 = 0;
 static double D0 = 0;
 static double O0 = 0;
 static double delta_t = 0.01;
 static double gg30 = 0;
 static double gg20 = 0;
 static double gg10 = 0;
 static double sink0 = 0;
 static double v = 0;
 /* connect global user variables to hoc */
 static DoubScal hoc_scdoub[] = {
 0,0
};
 static DoubVec hoc_vdoub[] = {
 0,0,0
};
 static double _sav_indep;
 static void nrn_alloc(), nrn_init(), nrn_state();
 static void nrn_cur(), nrn_jacob();
 static void _hoc_destroy_pnt(_vptr) void* _vptr; {
   destroy_point_process(_vptr);
}
 
static int _ode_count(), _ode_map(), _ode_spec(), _ode_matsol();
 
#define _cvode_ieq _ppvar[3]._i
 /* connect range variables in _p that hoc is supposed to know about */
 static char *_mechanism[] = {
 "6.2.0",
"AmpaCOD",
 "r1FIX",
 "r2",
 "r3",
 "r4",
 "r5",
 "r6FIX",
 "gmax",
 "Cdur",
 "Erev",
 "kB",
 "A1",
 "A2",
 "A3",
 "tau_dec1",
 "tau_dec2",
 "tau_dec3",
 "tau_1",
 "tau_rec",
 "tau_facil",
 "U",
 "u0",
 "Tmax",
 0,
 "i",
 "g",
 "r1",
 "r6",
 "T",
 "Trelease",
 "Tdiff",
 "tdelay",
 "ton",
 0,
 "C",
 "O",
 "D",
 "gg1",
 "gg2",
 "gg3",
 "sink",
 0,
 0};
 
static void nrn_alloc(_prop)
	Prop *_prop;
{
	Prop *prop_ion, *need_memb();
	double *_p; Datum *_ppvar;
  if (nrn_point_prop_) {
	_prop->_alloc_seq = nrn_point_prop_->_alloc_seq;
	_p = nrn_point_prop_->param;
	_ppvar = nrn_point_prop_->dparam;
 }else{
 	_p = nrn_prop_data_alloc(_mechtype, 50, _prop);
 	/*initialize range parameters*/
 	r1FIX = 5.4;
 	r2 = 0.82;
 	r3 = 0;
 	r4 = 0;
 	r5 = 0.013;
 	r6FIX = 1.12;
 	gmax = 700;
 	Cdur = 0.3;
 	Erev = 0;
 	kB = 0.44;
 	A1 = 0.131837;
 	A2 = 0.0555027;
 	A3 = 0.0135232;
 	tau_dec1 = 3.4958;
 	tau_dec2 = 16.6317;
 	tau_dec3 = 128.983;
 	tau_1 = 3;
 	tau_rec = 35.1;
 	tau_facil = 10.8;
 	U = 0.416;
 	u0 = 0;
 	Tmax = 1;
  }
 	_prop->param = _p;
 	_prop->param_size = 50;
  if (!nrn_point_prop_) {
 	_ppvar = nrn_prop_datum_alloc(_mechtype, 4, _prop);
  }
 	_prop->dparam = _ppvar;
 	/*connect ionic variables to this model*/
 
}
 static _initlists();
  /* some states have an absolute tolerance */
 static Symbol** _atollist;
 static HocStateTolerance _hoc_state_tol[] = {
 0,0
};
 
#define _tqitem &(_ppvar[2]._pvoid)
 static _net_receive();
 typedef (*_Pfrv)();
 extern _Pfrv* pnt_receive;
 extern short* pnt_receive_size;
 static _net_init();
 extern _Pfrv* pnt_receive_init;
 _AmpaCOD_reg() {
	int _vectorized = 0;
  _initlists();
 	_pointtype = point_register_mech(_mechanism,
	 nrn_alloc,nrn_cur, nrn_jacob, nrn_state, nrn_init,
	 hoc_nrnpointerindex,
	 _hoc_create_pnt, _hoc_destroy_pnt, _member_func,
	 0);
 _mechtype = nrn_get_mechtype(_mechanism[1]);
  hoc_register_dparam_size(_mechtype, 4);
 	hoc_register_cvode(_mechtype, _ode_count, _ode_map, _ode_spec, _ode_matsol);
 	hoc_register_tolerance(_mechtype, _hoc_state_tol, &_atollist);
 pnt_receive[_mechtype] = _net_receive;
 pnt_receive_init[_mechtype] = _net_init;
 pnt_receive_size[_mechtype] = 9;
 	hoc_register_var(hoc_scdoub, hoc_vdoub, hoc_intfunc);
 	ivoc_help("help ?1 AmpaCOD /Users/amathy/Documents/Projects/GcMovement/neuronmodel/GrCModified/i386/AmpaCOD.mod\n");
 hoc_register_limits(_mechtype, _hoc_parm_limits);
 hoc_register_units(_mechtype, _hoc_parm_units);
 }
 static double PI = 3.14159;
static int _reset;
static char *modelname = "AMPACOD  ";

static int error;
static int _ninits = 0;
static int _match_recurse=1;
static _modl_cleanup(){ _match_recurse=1;}
 extern double *_getelm();
 
#define _MATELM1(_row,_col)	*(_getelm(_row + 1, _col + 1))
 
#define _RHS1(_arg) _coef1[_arg + 1]
 static double *_coef1;
 
#define _linmat1  1
 static void* _sparseobj1;
 static void* _cvsparseobj1;
 
static int _ode_spec1(), _ode_matsol1();
 extern int state_discon_flag_;
 static int _slist1[7], _dlist1[7]; static double *_temp1;
 static int kstates();
 
double SET_tdelay (  _lR , _lD )  
	double _lR , _lD ;
 {
   double _lSET_tdelay;
 tdelay = 0.25 * _lR * _lR / _lD ;
   
return _lSET_tdelay;
 }
 
static double _hoc_SET_tdelay(_vptr) void* _vptr; {
 double _r;
    _hoc_setdata(_vptr);
 _r =  SET_tdelay (  *getarg(1) , *getarg(2) ) ;
 return(_r);
}
 
static int kstates ()
 {_reset=0;
 {
   double b_flux, f_flux, _term; int _i;
 {int _i; double _dt1 = 1.0/dt;
for(_i=1;_i<7;_i++){
  	_RHS1(_i) = -_dt1*(_p[_slist1[_i]] - _p[_dlist1[_i]]);
	_MATELM1(_i, _i) = _dt1;
      
} }
 r1 = r1FIX * pow( Trelease , 2.0 ) / pow( ( Trelease + kB ) , 2.0 ) ;
   r6 = r6FIX * pow( Trelease , 2.0 ) / pow( ( Trelease + kB ) , 2.0 ) ;
   /* ~ C <-> O ( r1 , r2 )*/
 f_flux =  r1 * C ;
 b_flux =  r2 * O ;
 _RHS1( 1) -= (f_flux - b_flux);
 _RHS1( 2) += (f_flux - b_flux);
 
 _term =  r1 ;
 _MATELM1( 1 ,1)  += _term;
 _MATELM1( 2 ,1)  -= _term;
 _term =  r2 ;
 _MATELM1( 1 ,2)  -= _term;
 _MATELM1( 2 ,2)  += _term;
 /*REACTION*/
  /* ~ O <-> D ( r3 , r4 )*/
 f_flux =  r3 * O ;
 b_flux =  r4 * D ;
 _RHS1( 2) -= (f_flux - b_flux);
 
 _term =  r3 ;
 _MATELM1( 2 ,2)  += _term;
 _term =  r4 ;
 _MATELM1( 2 ,0)  -= _term;
 /*REACTION*/
  /* ~ D <-> C ( r5 , r6 )*/
 f_flux =  r5 * D ;
 b_flux =  r6 * C ;
 _RHS1( 1) += (f_flux - b_flux);
 
 _term =  r5 ;
 _MATELM1( 1 ,0)  -= _term;
 _term =  r6 ;
 _MATELM1( 1 ,1)  += _term;
 /*REACTION*/
   /* C + O + D = 1.0 */
 _RHS1(0) =  1.0;
 _MATELM1(0, 0) = 1;
 _RHS1(0) -= D ;
 _MATELM1(0, 2) = 1;
 _RHS1(0) -= O ;
 _MATELM1(0, 1) = 1;
 _RHS1(0) -= C ;
 /*CONSERVATION*/
 /* ~ gg1 <-> sink ( 1.0 / tau_dec1 , 0.0 )*/
 f_flux =  1.0 / tau_dec1 * gg1 ;
 b_flux =  0.0 * sink ;
 _RHS1( 5) -= (f_flux - b_flux);
 _RHS1( 6) += (f_flux - b_flux);
 
 _term =  1.0 / tau_dec1 ;
 _MATELM1( 5 ,5)  += _term;
 _MATELM1( 6 ,5)  -= _term;
 _term =  0.0 ;
 _MATELM1( 5 ,6)  -= _term;
 _MATELM1( 6 ,6)  += _term;
 /*REACTION*/
  /* ~ gg2 <-> sink ( 1.0 / tau_dec2 , 0.0 )*/
 f_flux =  1.0 / tau_dec2 * gg2 ;
 b_flux =  0.0 * sink ;
 _RHS1( 4) -= (f_flux - b_flux);
 _RHS1( 6) += (f_flux - b_flux);
 
 _term =  1.0 / tau_dec2 ;
 _MATELM1( 4 ,4)  += _term;
 _MATELM1( 6 ,4)  -= _term;
 _term =  0.0 ;
 _MATELM1( 4 ,6)  -= _term;
 _MATELM1( 6 ,6)  += _term;
 /*REACTION*/
  /* ~ gg3 <-> sink ( 1.0 / tau_dec3 , 0.0 )*/
 f_flux =  1.0 / tau_dec3 * gg3 ;
 b_flux =  0.0 * sink ;
 _RHS1( 3) -= (f_flux - b_flux);
 _RHS1( 6) += (f_flux - b_flux);
 
 _term =  1.0 / tau_dec3 ;
 _MATELM1( 3 ,3)  += _term;
 _MATELM1( 6 ,3)  -= _term;
 _term =  0.0 ;
 _MATELM1( 3 ,6)  -= _term;
 _MATELM1( 6 ,6)  += _term;
 /*REACTION*/
    } return _reset;
 }
 
static _net_receive (_pnt, _args, _lflag) Point_process* _pnt; double* _args; double _lflag; 
{    _p = _pnt->_prop->param; _ppvar = _pnt->_prop->dparam;
  if (_tsav > t){ extern char* hoc_object_name(); hoc_execerror(hoc_object_name(_pnt->ob), ":Event arrived out of order. Must call ParallelContext.set_maxstep AFTER assigning minimum NetCon.delay");}
 _tsav = t;   if (_lflag == 1. ) {*(_tqitem) = 0;}
 {
   if ( _lflag  == 0.0 ) {
     _args[2] = _args[2] + 1.0 ;
     if (  ! _args[1] ) {
       ton = t ;
       _args[4] = t ;
       _args[1] = 1.0 ;
       _args[6] = _args[6] * exp ( - ( t - _args[8] ) / tau_rec ) ;
       _args[6] = _args[6] + ( _args[5] * ( exp ( - ( t - _args[8] ) / tau_1 ) - exp ( - ( t - _args[8] ) / tau_rec ) ) / ( tau_1 / tau_rec - 1.0 ) ) ;
       _args[5] = _args[5] * exp ( - ( t - _args[8] ) / tau_1 ) ;
       x = 1.0 - _args[5] - _args[6] ;
       if ( tau_facil > 0.0 ) {
         _args[7] = _args[7] * exp ( - ( t - _args[8] ) / tau_facil ) ;
         _args[7] = _args[7] + U * ( 1.0 - _args[7] ) ;
         }
       else {
         _args[7] = U ;
         }
       _args[5] = _args[5] + x * _args[7] ;
       PRE = _args[5] ;
       T = Tmax * _args[5] ;
       _args[8] = t ;
       }
     net_send ( _tqitem, _args, _pnt, t +  Cdur , _args[2] ) ;
     net_send ( _tqitem, _args, _pnt, t +  tdelay , _args[3] ) ;
     }
   if ( _lflag  == _args[2] ) {
     T = 0.0 ;
     _args[1] = 0.0 ;
     }
   if ( _lflag  == _args[3] ) {
     _args[3] = _args[3] + 1.0 ;
     state_discontinuity ( _cvode_ieq + 5, & gg1 , gg1 + A1 * x * _args[7] ) ;
     state_discontinuity ( _cvode_ieq + 4, & gg2 , gg2 + A2 * x * _args[7] ) ;
     state_discontinuity ( _cvode_ieq + 3, & gg3 , gg3 + A3 * x * _args[7] ) ;
     }
   } }
 
static _net_init(_pnt, _args, _lflag) Point_process* _pnt; double* _args; double _lflag; {
    _args[3] = 1.0 ;
   _args[2] = 1.0 ;
   Tdiff = 0.0 ;
   _args[5] = 0.0 ;
   _args[6] = 0.0 ;
   _args[7] = u0 ;
   _args[8] = t ;
   }
 
/*CVODE ode begin*/
 static int _ode_spec1() {_reset=0;{
 double b_flux, f_flux, _term; int _i;
 {int _i; for(_i=0;_i<7;_i++) _p[_dlist1[_i]] = 0.0;}
 r1 = r1FIX * pow( Trelease , 2.0 ) / pow( ( Trelease + kB ) , 2.0 ) ;
 r6 = r6FIX * pow( Trelease , 2.0 ) / pow( ( Trelease + kB ) , 2.0 ) ;
 /* ~ C <-> O ( r1 , r2 )*/
 f_flux =  r1 * C ;
 b_flux =  r2 * O ;
 DC -= (f_flux - b_flux);
 DO += (f_flux - b_flux);
 
 /*REACTION*/
  /* ~ O <-> D ( r3 , r4 )*/
 f_flux =  r3 * O ;
 b_flux =  r4 * D ;
 DO -= (f_flux - b_flux);
 DD += (f_flux - b_flux);
 
 /*REACTION*/
  /* ~ D <-> C ( r5 , r6 )*/
 f_flux =  r5 * D ;
 b_flux =  r6 * C ;
 DD -= (f_flux - b_flux);
 DC += (f_flux - b_flux);
 
 /*REACTION*/
   /* C + O + D = 1.0 */
 /*CONSERVATION*/
 /* ~ gg1 <-> sink ( 1.0 / tau_dec1 , 0.0 )*/
 f_flux =  1.0 / tau_dec1 * gg1 ;
 b_flux =  0.0 * sink ;
 Dgg1 -= (f_flux - b_flux);
 Dsink += (f_flux - b_flux);
 
 /*REACTION*/
  /* ~ gg2 <-> sink ( 1.0 / tau_dec2 , 0.0 )*/
 f_flux =  1.0 / tau_dec2 * gg2 ;
 b_flux =  0.0 * sink ;
 Dgg2 -= (f_flux - b_flux);
 Dsink += (f_flux - b_flux);
 
 /*REACTION*/
  /* ~ gg3 <-> sink ( 1.0 / tau_dec3 , 0.0 )*/
 f_flux =  1.0 / tau_dec3 * gg3 ;
 b_flux =  0.0 * sink ;
 Dgg3 -= (f_flux - b_flux);
 Dsink += (f_flux - b_flux);
 
 /*REACTION*/
    } return _reset;
 }
 
/*CVODE matsol*/
 static int _ode_matsol1() {_reset=0;{
 double b_flux, f_flux, _term; int _i;
   b_flux = f_flux = 0.;
 {int _i; double _dt1 = 1.0/dt;
for(_i=0;_i<7;_i++){
  	_RHS1(_i) = _dt1*(_p[_dlist1[_i]]);
	_MATELM1(_i, _i) = _dt1;
      
} }
 r1 = r1FIX * pow( Trelease , 2.0 ) / pow( ( Trelease + kB ) , 2.0 ) ;
 r6 = r6FIX * pow( Trelease , 2.0 ) / pow( ( Trelease + kB ) , 2.0 ) ;
 /* ~ C <-> O ( r1 , r2 )*/
 _term =  r1 ;
 _MATELM1( 1 ,1)  += _term;
 _MATELM1( 2 ,1)  -= _term;
 _term =  r2 ;
 _MATELM1( 1 ,2)  -= _term;
 _MATELM1( 2 ,2)  += _term;
 /*REACTION*/
  /* ~ O <-> D ( r3 , r4 )*/
 _term =  r3 ;
 _MATELM1( 2 ,2)  += _term;
 _MATELM1( 0 ,2)  -= _term;
 _term =  r4 ;
 _MATELM1( 2 ,0)  -= _term;
 _MATELM1( 0 ,0)  += _term;
 /*REACTION*/
  /* ~ D <-> C ( r5 , r6 )*/
 _term =  r5 ;
 _MATELM1( 0 ,0)  += _term;
 _MATELM1( 1 ,0)  -= _term;
 _term =  r6 ;
 _MATELM1( 0 ,1)  -= _term;
 _MATELM1( 1 ,1)  += _term;
 /*REACTION*/
   /* C + O + D = 1.0 */
 /*CONSERVATION*/
 /* ~ gg1 <-> sink ( 1.0 / tau_dec1 , 0.0 )*/
 _term =  1.0 / tau_dec1 ;
 _MATELM1( 5 ,5)  += _term;
 _MATELM1( 6 ,5)  -= _term;
 _term =  0.0 ;
 _MATELM1( 5 ,6)  -= _term;
 _MATELM1( 6 ,6)  += _term;
 /*REACTION*/
  /* ~ gg2 <-> sink ( 1.0 / tau_dec2 , 0.0 )*/
 _term =  1.0 / tau_dec2 ;
 _MATELM1( 4 ,4)  += _term;
 _MATELM1( 6 ,4)  -= _term;
 _term =  0.0 ;
 _MATELM1( 4 ,6)  -= _term;
 _MATELM1( 6 ,6)  += _term;
 /*REACTION*/
  /* ~ gg3 <-> sink ( 1.0 / tau_dec3 , 0.0 )*/
 _term =  1.0 / tau_dec3 ;
 _MATELM1( 3 ,3)  += _term;
 _MATELM1( 6 ,3)  -= _term;
 _term =  0.0 ;
 _MATELM1( 3 ,6)  -= _term;
 _MATELM1( 6 ,6)  += _term;
 /*REACTION*/
    } return _reset;
 }
 
/*CVODE end*/
 
static int _ode_count(_type) int _type;{ return 7;}
 
static int _ode_spec(_NrnThread* _nt, _Memb_list* _ml, int _type) {
   Datum* _thread;
   Node* _nd; double _v; int _iml, _cntml;
  _cntml = _ml->_nodecount;
  _thread = _ml->_thread;
  for (_iml = 0; _iml < _cntml; ++_iml) {
    _p = _ml->_data[_iml]; _ppvar = _ml->_pdata[_iml];
    _nd = _ml->_nodelist[_iml];
    v = NODEV(_nd);
     _ode_spec1 ();
 }}
 
static int _ode_map(_ieq, _pv, _pvdot, _pp, _ppd, _atol, _type) int _ieq, _type; double** _pv, **_pvdot, *_pp, *_atol; Datum* _ppd; { 
 	int _i; _p = _pp; _ppvar = _ppd;
	_cvode_ieq = _ieq;
	for (_i=0; _i < 7; ++_i) {
		_pv[_i] = _pp + _slist1[_i];  _pvdot[_i] = _pp + _dlist1[_i];
		_cvode_abstol(_atollist, _atol, _i);
	}
 }
 
static int _ode_matsol(_NrnThread* _nt, _Memb_list* _ml, int _type) {
   Datum* _thread;
   Node* _nd; double _v; int _iml, _cntml;
  _cntml = _ml->_nodecount;
  _thread = _ml->_thread;
  for (_iml = 0; _iml < _cntml; ++_iml) {
    _p = _ml->_data[_iml]; _ppvar = _ml->_pdata[_iml];
    _nd = _ml->_nodelist[_iml];
    v = NODEV(_nd);
 _cvode_sparse(&_cvsparseobj1, 7, _dlist1, _p, _ode_matsol1, &_coef1);
 }}

static void initmodel() {
  int _i; double _save;_ninits++;
 _save = t;
 t = 0.0;
{
  C = C0;
  D = D0;
  O = O0;
  gg3 = gg30;
  gg2 = gg20;
  gg1 = gg10;
  sink = sink0;
 {
   C = 1.0 ;
   O = 0.0 ;
   D = 0.0 ;
   T = 0.0 ;
   Tdiff = 0.0 ;
   Trelease = 0.0 ;
   Tdiff_0 = 0.0 ;
   gg1 = 0.0 ;
   gg2 = 0.0 ;
   gg3 = 0.0 ;
   ton = - 1.0 ;
   PRE = 0.0 ;
   }
  _sav_indep = t; t = _save;

}
}

static void nrn_init(_NrnThread* _nt, _Memb_list* _ml, int _type){
Node *_nd; double _v; int* _ni; int _iml, _cntml;
#if CACHEVEC
    _ni = _ml->_nodeindices;
#endif
_cntml = _ml->_nodecount;
for (_iml = 0; _iml < _cntml; ++_iml) {
 _p = _ml->_data[_iml]; _ppvar = _ml->_pdata[_iml];
 _tsav = -1e20;
#if CACHEVEC
  if (use_cachevec) {
    _v = VEC_V(_ni[_iml]);
  }else
#endif
  {
    _nd = _ml->_nodelist[_iml];
    _v = NODEV(_nd);
  }
 v = _v;
 initmodel();
}}

static double _nrn_current(double _v){double _current=0.;v=_v;{ {
   if ( ( t - ton ) > tdelay ) {
     Tdiff = gg1 + gg2 + gg3 ;
     Tdiff_0 = Tdiff ;
     }
   else {
     Tdiff = Tdiff_0 + ( A1 + A2 + A3 ) * PRE * ( t - ton ) / tdelay ;
     }
   Trelease = T + Tdiff ;
   g = gmax * O ;
   i = ( 1e-6 ) * g * ( v - Erev ) ;
   }
 _current += i;

} return _current;
}

static void nrn_cur(_NrnThread* _nt, _Memb_list* _ml, int _type){
Node *_nd; int* _ni; double _rhs, _v; int _iml, _cntml;
#if CACHEVEC
    _ni = _ml->_nodeindices;
#endif
_cntml = _ml->_nodecount;
for (_iml = 0; _iml < _cntml; ++_iml) {
 _p = _ml->_data[_iml]; _ppvar = _ml->_pdata[_iml];
#if CACHEVEC
  if (use_cachevec) {
    _v = VEC_V(_ni[_iml]);
  }else
#endif
  {
    _nd = _ml->_nodelist[_iml];
    _v = NODEV(_nd);
  }
 _g = _nrn_current(_v + .001);
 	{ state_discon_flag_ = 1; _rhs = _nrn_current(_v); state_discon_flag_ = 0;
 	}
 _g = (_g - _rhs)/.001;
 _g *=  1.e2/(_nd_area);
 _rhs *= 1.e2/(_nd_area);
#if CACHEVEC
  if (use_cachevec) {
	VEC_RHS(_ni[_iml]) -= _rhs;
  }else
#endif
  {
	NODERHS(_nd) -= _rhs;
  }
 
}}

static void nrn_jacob(_NrnThread* _nt, _Memb_list* _ml, int _type){
Node *_nd; int* _ni; int _iml, _cntml;
#if CACHEVEC
    _ni = _ml->_nodeindices;
#endif
_cntml = _ml->_nodecount;
for (_iml = 0; _iml < _cntml; ++_iml) {
 _p = _ml->_data[_iml];
#if CACHEVEC
  if (use_cachevec) {
	VEC_D(_ni[_iml]) += _g;
  }else
#endif
  {
     _nd = _ml->_nodelist[_iml];
	NODED(_nd) += _g;
  }
 
}}

static void nrn_state(_NrnThread* _nt, _Memb_list* _ml, int _type){
 double _break, _save;
Node *_nd; double _v; int* _ni; int _iml, _cntml;
#if CACHEVEC
    _ni = _ml->_nodeindices;
#endif
_cntml = _ml->_nodecount;
for (_iml = 0; _iml < _cntml; ++_iml) {
 _p = _ml->_data[_iml]; _ppvar = _ml->_pdata[_iml];
 _nd = _ml->_nodelist[_iml];
#if CACHEVEC
  if (use_cachevec) {
    _v = VEC_V(_ni[_iml]);
  }else
#endif
  {
    _nd = _ml->_nodelist[_iml];
    _v = NODEV(_nd);
  }
 _break = t + .5*dt; _save = t;
 v=_v;
{
 { {
 for (; t < _break; t += dt) {
 error = sparse(&_sparseobj1, 7, _slist1, _dlist1, _p, &t, dt, kstates,&_coef1, _linmat1);
 if(error){fprintf(stderr,"at line 115 in file AmpaCOD.mod:\n	SOLVE kstates METHOD sparse\n"); nrn_complain(_p); abort_run(error);}
 
}}
 t = _save;
 }}}

}

static terminal(){}

static _initlists() {
 int _i; static int _first = 1;
  if (!_first) return;
 _slist1[0] = &(D) - _p;  _dlist1[0] = &(DD) - _p;
 _slist1[1] = &(C) - _p;  _dlist1[1] = &(DC) - _p;
 _slist1[2] = &(O) - _p;  _dlist1[2] = &(DO) - _p;
 _slist1[3] = &(gg3) - _p;  _dlist1[3] = &(Dgg3) - _p;
 _slist1[4] = &(gg2) - _p;  _dlist1[4] = &(Dgg2) - _p;
 _slist1[5] = &(gg1) - _p;  _dlist1[5] = &(Dgg1) - _p;
 _slist1[6] = &(sink) - _p;  _dlist1[6] = &(Dsink) - _p;
_first = 0;
}
