# Supplementary material for: Synaptic representation of locomotion in single cerebellar granule cells
Source: eLife. 2015 Jun 17;4:e07290. doi: 10.7554/eLife.07290 (PMC4499793; doi:10.7554/eLife.07290)
Supplement: Source code 1. — Custom built software in Matlab (Mathworks). DOI: http://dx.doi.org/10.7554/eLife.07290.011 [file elife07290s001.zip › GCcode/MATLAB/neuronmodel/GrCModified/mod_func.c]

#include <stdio.h>
#include "hocdec.h"
#define IMPORT extern __declspec(dllimport)
IMPORT int nrnmpi_myid, nrn_nobanner_;

extern void _AmpaCOD_reg();
extern void _GRC_CA_reg();
extern void _GRC_CALC_reg();
extern void _GRC_GABA_reg();
extern void _GRC_KA_reg();
extern void _GRC_KCA_reg();
extern void _GRC_KIR_reg();
extern void _GRC_KM_reg();
extern void _GRC_KV_reg();
extern void _GRC_LKG1_reg();
extern void _GRC_LKG2_reg();
extern void _GRC_LKG_Custom_reg();
extern void _GRC_NA_reg();
extern void _NmdaS_reg();
extern void _Pregen_reg();

modl_reg(){
	//nrn_mswindll_stdio(stdin, stdout, stderr);
    if (!nrn_nobanner_) if (nrnmpi_myid < 1) {
	fprintf(stderr, "Additional mechanisms from files\n");

fprintf(stderr," AmpaCOD.mod");
fprintf(stderr," GRC_CA.mod");
fprintf(stderr," GRC_CALC.mod");
fprintf(stderr," GRC_GABA.mod");
fprintf(stderr," GRC_KA.mod");
fprintf(stderr," GRC_KCA.mod");
fprintf(stderr," GRC_KIR.mod");
fprintf(stderr," GRC_KM.mod");
fprintf(stderr," GRC_KV.mod");
fprintf(stderr," GRC_LKG1.mod");
fprintf(stderr," GRC_LKG2.mod");
fprintf(stderr," GRC_LKG_Custom.mod");
fprintf(stderr," GRC_NA.mod");
fprintf(stderr," NmdaS.mod");
fprintf(stderr," Pregen.mod");
fprintf(stderr, "\n");
    }
_AmpaCOD_reg();
_GRC_CA_reg();
_GRC_CALC_reg();
_GRC_GABA_reg();
_GRC_KA_reg();
_GRC_KCA_reg();
_GRC_KIR_reg();
_GRC_KM_reg();
_GRC_KV_reg();
_GRC_LKG1_reg();
_GRC_LKG2_reg();
_GRC_LKG_Custom_reg();
_GRC_NA_reg();
_NmdaS_reg();
_Pregen_reg();
}
