# Supplementary material for: Synaptic representation of locomotion in single cerebellar granule cells
Source: eLife. 2015 Jun 17;4:e07290. doi: 10.7554/eLife.07290 (PMC4499793; doi:10.7554/eLife.07290)
Supplement: Source code 1. — Custom built software in Matlab (Mathworks). DOI: http://dx.doi.org/10.7554/eLife.07290.011 [file elife07290s001.zip › GCcode/MATLAB/neuronmodel/GrCModified/Parametri.hoc]

// Detailed model of Cerebellar Granular Cell model
// New Parameters file - to set and distribute ion channels 
// Last updated 07-Jan-2009
// Model developer: Shyam Diwakar M.
// Developed at Egidio D'Angelo's Lab at Univ of Pavia
// Code contributors: Thierry Nieus, Sergio Solinas 
// Dept. of Gen. Physiology (Univ. of Pavia, Italy)
// School of biotech (Amrita University, India) 
// Email:shyam@unipv.it

/* Model published as [Diwakar et al, J.Neurophysiology] 
 Shyam Diwakar, Jacopo Magistretti, Mitchell Goldfarb, Giovanni Naldi, and Egidio D'Angelo.
 Axonal Na+ channels ensure fast spike activation and back-propagation in cerebellar granule cells, J Neurophysiol (December 10, 2008). 
 doi:10.1152/jn.90382.2008
 */ 


//A Panel for Channels and someof their controls

objref panel
panel = new VBox()

//new stuff 10 May 2005
Nag = Granule[0].soma.gnabar_GRC_NA
Kvg = Granule[0].soma.gkbar_GRC_KV
Kmg = Granule[0].soma.gkbar_GRC_KM
glL = 5.68e-5
ell = -16.5

ndend = 4
nsg = 5
naxon = 30
ncomp = 1+(4*ndend)+nsg+naxon

Rappaxon = ((9.76*9.76)/(naxon*Granule[0].axon[0].L*Granule[0].axon[0].diam))
Granule[0].soma.gnabar_GRC_NA = 0
Granule[0].soma.gkbar_GRC_KV = 0


KirGmax=0.0009  //Standard reference value - Kir
KaGmax=0.0032  //Standard reference value -Ka
CaGmax=0.00046 //Standard reference value - Ca
KCaGmax=0.003 //Standard reference value - KCa
beta=0.6 //Standard reference value - removal rate

inicon=0.001 //Standard reference value - Initial condition

//Configuration mode flags for state/compartment selection for ion channel distribution 
Camode1 =0
Camode2 =0
Camode3 =0
Camode4 =1
CamodeS =0
KCamode1 =0
KCamode2 =0
KCamode3 =0
KCamode4 =1
KCamodeS=0
Kirmode1 =1
Kirmode2 =1
Kirmode3 =0
Kirmode4 =0
KirmodeS =0
Kamode1 =0
Kamode2 =0
Kamode3 =0
Kamode4 =0
KamodeS =1

//Compartment area estimation
SomaArea=Granule[0].soma.L*Granule[0].soma.diam*PI
Dend12Area=Granule[0].dend_1[0].L*Granule[0].dend_1[0].diam*PI
Dend34Area=Granule[0].dend_4[0].L*Granule[0].dend_4[0].diam*PI
SomascArea=PI*9.76*9.76

//Scale factors for compartaments
RappSomaDend12=SomascArea/(4*Dend12Area)
RappSomaDend34=SomascArea/(4*Dend34Area)
RappSomaNew=SomascArea/SomaArea
RappSomahill=SomascArea/(3.75*PI) 
RappAH = 3.75/(naxon*Granule[0].axon[0].L*Granule[0].axon[0].diam)


gG = Granule[0].soma.ggaba_GRC_LKG2

// Functions to identify multiplecompartments - ignore description 
proc alpKCaM() {

	alpKCa = ($1==1)+($2==1)+($3==1)+($4==1)+($5==1)
}

proc alpCaM() {
	alpCa = ($1==1)+($2==1)+($3==1)+($4==1)+($5==1)
}

proc alpKaM() {
	alpKa = ($1==1)+($2==1)+($3==1)+($4==1)+($5==1)
}

proc alpKirM() {
	alpKir = ($1==1)+($2==1)+($3==1)+($4==1)+($5==1)
}

gamma = 0.5  //Percentage of NA/Kv in axon-hillock

//For specific dendrite, axon and Hillock manipulations
NagH = Nag
KvgH = Kvg
NagA = Nag
KvgA = Kvg
KCaD = KCaGmax
CaD = CaGmax

DendFact=1 //default morphology scaling ratio

KaRapp = KaGmax
KirRapp = KirGmax
CaRapp = CaGmax
KCaRapp = KCaGmax

//For Dendritic Morphology Scaling - Unused
proc DendGeomFact(){
	
	for (i=0;i<4;i=i+1) {
		Granule[0].dend_1[i].diam=0.75/DendFact
		Granule[0].dend_2[i].diam=0.75/DendFact
		Granule[0].dend_3[i].diam=0.75/DendFact
		Granule[0].dend_4[i].diam=0.75/DendFact
		Granule[0].dend_1[i].L=5*DendFact
		Granule[0].dend_2[i].L=5*DendFact
		Granule[0].dend_3[i].L=2.5*DendFact
		Granule[0].dend_4[i].L=2.5*DendFact
	}
	//print "L1= ",Granule[0].dend_1[0].L," L2= ",Granule[0].dend_2[0].L," L3= ",Granule[0].dend_3[0].L," L4= ",Granule[0].dend_4[0].L
	//print "D1=D2=D3=D4= ",Granule[0].dend_1[0].diam
}

//Updating leakage current
proc glUpdate() {
	Granule[0].soma.gl_GRC_LKG1 = glL*(RappSomaNew)*(2/3)
	Granule[0].soma.el_GRC_LKG1 = ell
	for(i=0;i<5;i=i+1) {
		Granule[0].hillock[i].gl_GRC_LKG1=glL*(RappSomahill)*(1/15)
		Granule[0].hillock[i].el_GRC_LKG1=ell
	}
	for(i=0;i<naxon;i=i+1) {
		Granule[0].axon[i].gl_GRC_LKG1=glL*(Rappaxon)*(1/30)
		Granule[0].axon[i].el_GRC_LKG1 =ell
	}
	for(i=0;i<4;i=i+1) {
		Granule[0].dend_1[i].gl_GRC_LKG1=glL*(RappSomaDend12)*(1/16)
		Granule[0].dend_2[i].gl_GRC_LKG1=glL*(RappSomaDend12)*(1/16)
		Granule[0].dend_3[i].gl_GRC_LKG1=glL*(RappSomaDend34)*(1/16)
		Granule[0].dend_4[i].gl_GRC_LKG1=glL*(RappSomaDend34)*(1/16)
		Granule[0].dend_1[i].el_GRC_LKG1=ell
		Granule[0].dend_2[i].el_GRC_LKG1=ell
		Granule[0].dend_3[i].el_GRC_LKG1=ell
		Granule[0].dend_4[i].el_GRC_LKG1=ell
	}
}

proc gGUpdate() {
	Granule[0].soma.ggaba_GRC_LKG2 = 0
	for(i=0;i<4;i=i+1) {
		Granule[0].dend_1[i].ggaba_GRC_LKG2=gG*(1/ndend)*(RappSomaDend12)
		Granule[0].dend_2[i].ggaba_GRC_LKG2=gG*(1/ndend)*(RappSomaDend12)
		Granule[0].dend_3[i].ggaba_GRC_LKG2=gG*(1/ndend)*(RappSomaDend34)
		Granule[0].dend_4[i].ggaba_GRC_LKG2=gG*(1/ndend)*(RappSomaDend34)
	}
}


//Updating Calcium buffer removal rate 
proc UpdateBeta() {
             //print "Updating Removal Rate of Calcium ----"
             for (i=0;i<4;i=i+1) {
                  Granule[0].dend_1[i].beta_GRC_CALC = beta
                  //print "dend_1 [",i,"]beta =",Granule[0].dend_1[i].beta_GRC_CALC,"                |"
                  Granule[0].dend_2[i].beta_GRC_CALC = beta
                  //print "dend_2 [",i,"]beta =",Granule[0].dend_2[i].beta_GRC_CALC,"                |"
                  Granule[0].dend_3[i].beta_GRC_CALC = beta
                  //print "dend_3 [",i,"]beta =",Granule[0].dend_3[i].beta_GRC_CALC,"                |"
                  Granule[0].dend_4[i].beta_GRC_CALC = beta
                  //print "dend_4 [",i,"]beta =",Granule[0].dend_4[i].beta_GRC_CALC,"                |"

             }
             //print "Update Complete ---------------------"
}
//Updating Calcium shell thickness
proc UpdateShelld() {
             //print "Updating Calcium Shell Thickness----"
             /*for (i=0;i<4;i=i+1) {
                  Granule[0].dend_1[i].d_GRC_CALC = shell*RappSomaDend12
                  print "dend_1 [",i,"]d =",Granule[0].dend_1[i].d_GRC_CALC,"                |"
                  Granule[0].dend_2[i].d_GRC_CALC = shell*RappSomaDend12
                  print "dend_2 [",i,"]d =",Granule[0].dend_2[i].d_GRC_CALC,"                |"
                  Granule[0].dend_3[i].d_GRC_CALC = shell*RappSomaDend34
                  print "dend_3 [",i,"]d =",Granule[0].dend_3[i].d_GRC_CALC,"                |"
                  Granule[0].dend_4[i].d_GRC_CALC = shell*RappSomaDend34
                  print "dend_4 [",i,"]d =",Granule[0].dend_4[i].d_GRC_CALC,"                |"

             }*/
	     //print "Improbable Update Terminating ---------------------"
}

//Updating initial Concentration 
proc UpdateInicon() {
             //print "Updating Initial Ca ion Conc--------"
             for (i=0;i<4;i=i+1) {
                  Granule[0].dend_1[i].cai0_GRC_CALC = inicon
                  //print "dend_1 [",i,"]cai0 =",Granule[0].dend_1[i].cai0_GRC_CALC,"                |"
                  Granule[0].dend_2[i].cai0_GRC_CALC = inicon
                  //print "dend_2 [",i,"]cai0 =",Granule[0].dend_2[i].cai0_GRC_CALC,"                |"
                  Granule[0].dend_3[i].cai0_GRC_CALC = inicon
                  //print "dend_3 [",i,"]cai0 =",Granule[0].dend_3[i].cai0_GRC_CALC,"                |"
                  Granule[0].dend_4[i].cai0_GRC_CALC = inicon
                  //print "dend_4 [",i,"]cai0 =",Granule[0].dend_4[i].cai0_GRC_CALC,"                |"

             }
             //print "Update Complete ---------------------"
}

//Reset functions: resets to old state when checkbox is unticked 
proc resetgs() {
		Granule[0].soma.gkbar_GRC_KA = 0//KaRapp
		Granule[0].soma.gcabar_GRC_CA = 0
		Granule[0].soma.gkbar_GRC_KIR = 0//KirRapp
		Granule[0].soma.gkbar_GRC_KCA = 0
}
	
proc resetgd1() {
		for(i=0;i<4;i=i+1) {
			Granule[0].dend_1[i].gkbar_GRC_KA = 0
			Granule[0].dend_1[i].gcabar_GRC_CA = 0
			Granule[0].dend_1[i].gkbar_GRC_KIR = 0
			Granule[0].dend_1[i].gkbar_GRC_KCA = 0
		}
}
proc resetgd2() {	
		for(i=0;i<4;i=i+1) {
			Granule[0].dend_2[i].gkbar_GRC_KA = 0
			Granule[0].dend_2[i].gcabar_GRC_CA = 0
			Granule[0].dend_2[i].gkbar_GRC_KIR = 0
			Granule[0].dend_2[i].gkbar_GRC_KCA = 0
		}
}
proc resetgd3() {
		for(i=0;i<4;i=i+1) {
			Granule[0].dend_3[i].gkbar_GRC_KA = 0
			Granule[0].dend_3[i].gcabar_GRC_CA = 0
			Granule[0].dend_3[i].gkbar_GRC_KIR = 0
			Granule[0].dend_3[i].gkbar_GRC_KCA = 0
		}
}
proc resetgd4() {
		for(i=0;i<4;i=i+1) {
			Granule[0].dend_4[i].gkbar_GRC_KA = 0
			Granule[0].dend_4[i].gcabar_GRC_CA = 0 
			Granule[0].dend_4[i].gkbar_GRC_KIR = 0
			Granule[0].dend_4[i].gkbar_GRC_KCA = 0 
		}
}	
proc resetg() {
	if($1==0) {
		resetgs()
	}
	if($2==0) {
		resetgd1()
	}
	if($3==0) {
		resetgd2()
	}
	if($4==0) {
		resetgd3()
	}
	if($5==0) {
		resetgd4()
	}
}

proc KaU(){
	//print "Refresh Ka"
	alpKaM($1,$2,$3,$4,$5)
	if(alpKa>=1) {
		for (i=0;i<4;i=i+1) {
			Granule[0].soma.gkbar_GRC_KA=KaGmax*(1/alpKa)*RappSomaNew*$1
			Granule[0].dend_1[i].gkbar_GRC_KA=KaGmax*RappSomaDend12*(1/alpKa)*$2
			Granule[0].dend_2[i].gkbar_GRC_KA=KaGmax*RappSomaDend12*(1/alpKa)*$3
			Granule[0].dend_3[i].gkbar_GRC_KA=KaGmax*RappSomaDend34*(1/alpKa)*$4
			Granule[0].dend_4[i].gkbar_GRC_KA=KaGmax*RappSomaDend34*(1/alpKa)*$5
		}
	}
}

proc CaU(){
	//print "Refresh Ca"
	alpCaM($1,$2,$3,$4,$5)
	if(alpCa>=1) {
		for (i=0;i<4;i=i+1) {
			Granule[0].soma.gcabar_GRC_CA=CaGmax*(1/alpKa)*RappSomaNew*$1
			Granule[0].dend_1[i].gcabar_GRC_CA=CaD*RappSomaDend12*(1/alpCa)*$2
			Granule[0].dend_2[i].gcabar_GRC_CA=CaD*RappSomaDend12*(1/alpCa)*$3
			Granule[0].dend_3[i].gcabar_GRC_CA=CaD*RappSomaDend34*(1/alpCa)*$4
			Granule[0].dend_4[i].gcabar_GRC_CA=CaD*RappSomaDend34*(1/alpCa)*$5		
		}
	}
}
proc KCaU(){
	//print "Refresh KCa"
	//if($1==1) ->addstuff to modify shell d in soma
	alpKCaM($1,$2,$3,$4,$5)
	if(alpKCa>=1) {
		for (i=0;i<4;i=i+1) {
			Granule[0].soma.gkbar_GRC_KCA=KCaD*(1/alpKCa)*RappSomaNew*$1
			Granule[0].dend_1[i].gkbar_GRC_KCA=KCaD*RappSomaDend12*(1/alpKCa)*$2
			Granule[0].dend_2[i].gkbar_GRC_KCA=KCaD*RappSomaDend12*(1/alpKCa)*$3
			Granule[0].dend_3[i].gkbar_GRC_KCA=KCaD*RappSomaDend34*(1/alpKCa)*$4
			Granule[0].dend_4[i].gkbar_GRC_KCA=KCaD*RappSomaDend34*(1/alpKCa)*$5		
		}
	}
}

proc KirU(){
	//print "Refresh Kir"
	alpKirM($1,$2,$3,$4,$5)
	if(alpKir>=1) {
		for (i=0;i<4;i=i+1) {
			Granule[0].soma.gkbar_GRC_KIR=KirGmax*(1/alpKir)*RappSomaNew*$1
			Granule[0].dend_1[i].gkbar_GRC_KIR=KirGmax*RappSomaDend12*(1/alpKir)*$2
			Granule[0].dend_2[i].gkbar_GRC_KIR=KirGmax*RappSomaDend12*(1/alpKir)*$3
			Granule[0].dend_3[i].gkbar_GRC_KIR=KirGmax*RappSomaDend34*(1/alpKir)*$4
			Granule[0].dend_4[i].gkbar_GRC_KIR=KirGmax*RappSomaDend34*(1/alpKir)*$5		
		}
	}
}

//for Na in axon/hillock

proc NaAUpdate() {
	//print "Updating Na in axon"
	for(i=0;i<naxon;i=i+1) {
		access Granule[0].axon[i]
		Granule[0].axon[i].gnabar_GRC_NA = NagA*(1-gamma)*Rappaxon-0.00232//*(1/naxon)//axon n hillock
		Granule[0].axon[i].gkbar_GRC_KV = KvgA*(1-gamma)*Rappaxon-0.00232//*(1/naxon)
	}
}
proc NaHUpdate() {
	//print "Updating Na in hillock"
	for(i=0;i<5;i=i+1) {
		access Granule[0].hillock[i]
		Granule[0].hillock[i].gnabar_GRC_NA = NagH*gamma*RappSomahill-0.00243
		Granule[0].hillock[i].gkbar_GRC_KV = KvgH*gamma*RappSomahill-0.00243
	}
}

UpdateBeta()
UpdateInicon()

betad = 0.8
glUpdate()
//For axon and Hill
	NagH = Nag
	KvgH = Kvg
	NagA = Nag
	KvgA = Kvg
	KcaB = KCaGmax
	CaB = CaGmax


proc UpdateHA() {
	//print "Updating Hillock-Axon Conductances"
	
	glUpdate()
	NaHUpdate()
	NaAUpdate()
}
	
//Activate default set
resetg(0,0,0,0,0)
NaAUpdate()
NaHUpdate()
glUpdate()
gGUpdate()
KaU(1,0,0,0,0)
CaU(0,0,0,0,1)
KCaU(0,0,0,0,1)
KirU(1,0,0,0,0)

//Dendritic params
KcaDe = KCaGmax
CaDe = CaGmax

proc CaDup() {
	//print "Updating Ca/KCa in dendrite(s)"
	for(i=0;i<ndend;i=i+1) {
		access Granule[0].dend_4[i]
		Granule[0].dend_4[i].gcabar_GRC_CA = CaDe*RappSomaDend34
		Granule[0].dend_4[i].gkbar_GRC_KCA = KcaDe*RappSomaDend34

	}
}

CaDup()
glUpdate()
gGUpdate()
inicon=0.00225
UpdateInicon()
beta=0.6
UpdateBeta()
NagH=0.019  //for spike amplitude
NaAUpdate()
NaHUpdate()

// Setting low leak in passive compartments
Granule[0].branch0.gl_GRC_LKG1=0.000000005
Granule[0].branch1.gl_GRC_LKG1=0.000000005
Granule[0].branch2.gl_GRC_LKG1=0.000000005
Granule[0].branch3.gl_GRC_LKG1=0.000000005

//Ion channel properties gmax panel
panel.intercept(1)
xpanel("1")
	xlabel("***Na/Kv parameters***")
	xvalue("H/A ratio","gamma", 1,"UpdateHA()", 0, 0 )
	xlabel("Parameters of hillock compartments")
	xvalue("gNabar","NagH", 1,"NaHUpdate()", 0, 0 )
	xvalue("gKvbar","KvgH", 1,"NaHUpdate()", 0, 0 )
	xlabel("Parameters of axon compartments")
	xvalue("gNabar","NagA", 1,"NaAUpdate()", 0, 0 )
	xvalue("gKvbar","KvgA", 1,"NaAUpdate()", 0, 0 )	
	xlabel("***Calcium params***")	
	xvalue("gCabar","CaDe", 1,"CaDup()", 0, 0 )
	xvalue("gKCabar","KcaDe", 1,"CaDup()", 0, 0 )
	xlabel("***Other K+ params***")
	xvalue("Ka-gmax","KaGmax", 1,"KaU(1,0,0,0,0)", 0, 0 )
	xvalue("Kir-gmax","KirGmax", 1,"KirU(1,0,0,0,0)", 0, 0 )
	xlabel("***Leakage params***")
	xvalue("Lkg1","glL", 1,"glUpdate()", 0, 0 )
	xvalue("Lkg2","gG", 1,"gGUpdate()", 0, 0)
xpanel()
panel.intercept(0)
panel.map("Channels-n-Controls")

UpdateHA()
