# Supplementary material for: Synaptic representation of locomotion in single cerebellar granule cells
Source: eLife. 2015 Jun 17;4:e07290. doi: 10.7554/eLife.07290 (PMC4499793; doi:10.7554/eLife.07290)
Supplement: Source code 1. — Custom built software in Matlab (Mathworks). DOI: http://dx.doi.org/10.7554/eLife.07290.011 [file elife07290s001.zip › GCcode/MATLAB/neuronmodel/GrCModified/Pregen.mod]

: $Id: pregen.mod,v 1.3 2000/05/16 11:16:56 hines Exp $
: comments at end

NEURON	{ 
  POINT_PROCESS SpikeGenerator
  RANGE y
  RANGE fast_invl, slow_invl, burst_len, start, end,delay
  RANGE noise
}

PARAMETER {
	fast_invl	= 10 (ms)	: time between spikes in a burst (msec)
	slow_invl	= 0 (ms)	: burst period (msec)
: actually, above is interburst period in conformity with original version
: see
	burst_len	= 10		: burst length (# spikes)
	start		= 50 (ms)	: start of first interburst interval
	end		= 1e10 (ms)	: time to stop bursting
	noise		= 0		: amount of randomeaness (0.0 - 1.0)
	delay		= 4
}

ASSIGNED {
	y
	burst
	event (ms)
	burst_off (ms)
	burst_on (ms)
	toff (ms)
	on
}

PROCEDURE seed(x) {
	set_seed(x)
}

INITIAL {
	on = 1
	toff = 1e9
	y = -90
	burst = 0
	event = start - slow_invl
	:
	event_time()
	while (on == 1 && event < 0) {
		event_time()
	}
	if (on == 1) {
		net_send(event, 1)
	}
}	

FUNCTION interval(mean (ms)) (ms) {
	if (mean <= 0.) {
		mean = .01 (ms) : I would worry if it were 0.
		: since mean is a local variable, if the number it is set
		: to is dimensionless, mean will be dimensionless.
	}
	if (noise == 0) {
		interval = mean
	}else{
		interval = (1. - noise)*mean + noise*(mean*exprand(1)+delay) : (delay+noise*mean*exprand(1))
	}
}

PROCEDURE event_time() {
	if (slow_invl == 0 || (burst != 0. && burst_len > 1)) {
		event = event + interval(fast_invl)
		if (event > burst_on + burst_off) {
			burst = 0.
		}
	}else{
		burst = 1.
: if slow_invl from beginning of burst to beginning of burst
:		event = event + interval(slow_invl - (burst_len-1)*fast_invl)
: use following if slow_invl is interburst interval
		event = event + interval(slow_invl)
		burst_on = event
		burst_off = interval((burst_len - 1)*fast_invl)-1e-6
	}
	if (event > end) {
		on = 0
	}
}

NET_RECEIVE (w) {
:printf("Pregen receive t=%g flag=%g\n", t, flag) 
	if (flag == 1 && on == 1) {
		y = 20
		net_event(t)
		event_time()
		net_send(event - t, 1)
		net_send(.1, 2)
	}
	if (flag == 2) {
		y = -90
	}
}

COMMENT
Presynaptic spike generator
---------------------------

This mechanism has been written to be able to use synapses in a single
neuron receiving various types of presynaptic trains.  This is a "fake"
presynaptic compartment containing a fast spike generator.  The trains
of spikes can be either periodic or noisy (Poisson-distributed), and 
either tonic or bursting.

Parameters;
   noise: 	between 0 (no noise-periodic) and 1 (fully noisy)
   fast_invl: 	fast interval, mean time between spikes (ms)
   slow_invl:	slow interval, mean burst silent period (ms), 0=tonic train
   burst_len: 	mean burst length (nb. spikes)

Written by Z. Mainen, modified by A. Destexhe, The Salk Institute

Modified by Michael Hines for use with CVode

Modified by Michael Hines to use logical event style with NET_RECEIVE
ENDCOMMENT
