# Supplementary material for: Synaptic representation of locomotion in single cerebellar granule cells
Source: eLife. 2015 Jun 17;4:e07290. doi: 10.7554/eLife.07290 (PMC4499793; doi:10.7554/eLife.07290)
Supplement: Source code 1. — Custom built software in Matlab (Mathworks). DOI: http://dx.doi.org/10.7554/eLife.07290.011 [file elife07290s001.zip › GCcode/MATLAB/neuronmodel/GrCModified/runsims.sh]

#!/bin/bash


NUMBERS="1 2 3 4 5 6 7 8 9 10 11 12 13 14 15 16 17 18 19 20 21 22 23 24 25 26 27 28 29 30 31 32 33 34 35 36 37 38 39 40 41 42 43 44 45 46 47 48 49 50 51 52 53 54 55 56 57 58 59 60 61 62 63 64 65 66 67 68 69 70 71 72 73 74 75 76 77 78 79 80 81 82 83 84 85 86 87 88 89 90"

for number in `echo $NUMBERS` 
do
  
cp input/slow_fixed_${number} slowcomp
  
cp input/fast${number} fastcomp
 
/cygdrive/c/nrn73/bin/nrniv GC_paper.hoc
  
mv fastout output/fastout${number}
  
mv slowout output/slowout${number}
 
mv bothout output/bothout${number}
 
mv NMDAout output/NMDAout${number}
  
 
# cp output/* ../../spillover/processed

done


echo 

exit 0
