# Supplementary material for: Synaptic representation of locomotion in single cerebellar granule cells
Source: eLife. 2015 Jun 17;4:e07290. doi: 10.7554/eLife.07290 (PMC4499793; doi:10.7554/eLife.07290)
Supplement: Source code 1. — Custom built software in Matlab (Mathworks). DOI: http://dx.doi.org/10.7554/eLife.07290.011 [file elife07290s001.zip › GCcode/MATLAB/neuronmodel/GrCModified/simple.ses]

{load_file("nrngui.hoc")}
objectvar save_window_, rvp_
objectvar scene_vector_[3]
objectvar ocbox_, ocbox_list_, scene_, scene_list_
{ocbox_list_ = new List()  scene_list_ = new List()}
{pwman_place(0,0,0)}
{
save_window_ = new Graph(0)
save_window_.size(0,200,-80,40)
scene_vector_[2] = save_window_
{save_window_.view(0, -80, 200, 120, 372, 32, 648, 201.7)}
graphList[1].append(save_window_)
save_window_.save_name("graphList[1].")
save_window_.addvar("Granule[0].dend_4[3].v( 0.5 )", 1, 1, 0.797747, 0.901033, 2)
save_window_.addvar("GrC[0].hillock[0].v( 0.5 )", 4, 1, 0.8, 0.9, 2)
save_window_.addvar("GrC[0].soma.v( 0.5 )", 3, 1, 0.8, 0.9, 2)
save_window_.addvar("GrC[0].axon[0].v( 0.5 )", 2, 1, 0.8, 0.9, 2)
save_window_.addexpr("GrC[0].axon[14].v( 0.5 )", 5, 1, 0.801481, 0.775993, 2)
save_window_.addexpr("GrC[0].axon[29].v(0.5)", 6, 1, 0.8, 0.952464, 2)
}
{
xpanel("RunControl", 0)
v_init = -70
xvalue("Init","v_init", 1,"stdinit()", 1, 1 )
xbutton("Init & Run","run()")
xbutton("Stop","stoprun=1")
runStopAt = 5
xvalue("Continue til","runStopAt", 1,"{continuerun(runStopAt) stoprun=1}", 1, 1 )
runStopIn = 1
xvalue("Continue for","runStopIn", 1,"{continuerun(t + runStopIn) stoprun=1}", 1, 1 )
xbutton("Single Step","steprun()")
t = 49.625
xvalue("t","t", 2 )
tstop = 200
xvalue("Tstop","tstop", 1,"tstop_changed()", 0, 1 )
dt = 0.025
xvalue("dt","dt", 1,"setdt()", 0, 1 )
steps_per_ms = 40
xvalue("Points plotted/ms","steps_per_ms", 1,"setdt()", 0, 1 )
screen_update_invl = 0.05
xvalue("Scrn update invl","screen_update_invl", 1,"", 0, 1 )
realtime = 2.49
xvalue("Real Time","realtime", 0,"", 0, 1 )
xpanel(123,230)
}
objectvar scene_vector_[1]
{doNotify()}
