# Supplementary material for: Synaptic representation of locomotion in single cerebellar granule cells
Source: eLife. 2015 Jun 17;4:e07290. doi: 10.7554/eLife.07290 (PMC4499793; doi:10.7554/eLife.07290)
Supplement: Source code 1. — Custom built software in Matlab (Mathworks). DOI: http://dx.doi.org/10.7554/eLife.07290.011 [file elife07290s001.zip › GCcode/MATLAB/neuronmodel/GrCModified/Start.hoc]

// Detailed model of Cerebellar Granular Cell model
// Multicompartmental model - Initiation script
// Last updated 07-Jan-2009
// Model developer: Shyam Diwakar M.
// Developed at Egidio D'Angelo's Lab at Univ of Pavia
// Code contributors: Thierry Nieus, Sergio Solinas 
// Dept. of Gen. Physiology (Univ. of Pavia, Italy)
// School of biotech (Amrita University, India) 
// Email:shyam@unipv.it

/* Model published as [Diwakar et al, J.Neurophysiology] 
 Shyam Diwakar, Jacopo Magistretti, Mitchell Goldfarb, Giovanni Naldi, and Egidio D'Angelo.
 Axonal Na+ channels ensure fast spike activation and back-propagation in cerebellar granule cells, J Neurophysiol (December 10, 2008). 
 doi:10.1152/jn.90382.2008
 */ 


xopen("$(NEURONHOME)/lib/hoc/noload.hoc")


// ***** General settings *****
tstop=200 //default simulation stop time in ms
v_init = -70 //init voltage
xopen("Grc_Cell.hoc") // load Granule cell template
objref Granule[1]  //create Granule cell
Granule[0] = new GrC()
	
// ***** Synapses ****

objref nclist,Mossy[4],Inhib[4],nclist2	
objref synNS[4],synA[4],synG[4]	


// ***** Procedures to connect synapses to dendritic tips *****
proc con1() {
	nclist2 = new List()
	for(j=0;j<4;j=j+1) {
	    //print j,k
	    access Granule[0].dend_3[j]	
	    Inhib[j] = new SpikeGenerator(0.5)
            synG[j] = new GRC_GABA(0.5)
            nclist2.append(new NetCon(Inhib[j], synG[j], -20, 0.000, 1e-3))
        }
}
proc con2() { 
	nclist = new List()
       	for(k3=0;k3<4;k3=k3+1) {
		access Granule[0].dend_4[k3]
        	Mossy[k3] = new SpikeGenerator(0.5)
		synA[k3] = new AmpaCOD(0.5)
		synNS[k3] = new NMDAS(0.5)
	        nclist.append(new NetCon(Mossy[k3], synNS[k3],-20, 0.000, 1e-3))
	        nclist.append(new NetCon(Mossy[k3], synA[k3],-20, 0.000, 1e-3))
        }
}

	con1()
	con2()


// ***** Start GUI *****

load_proc("nrnmainmenu")
nrnmainmenu()

xopen("ComPanel.hoc") //Command Panel

// ***** Initialization *****

finitialize(v_init)

proc usetable(){
	usetable_GRC_NA  = 	$1
	usetable_GRC_NAR = 	$1
	usetable_GRC_PNA = 	$1
	usetable_GRC_KV  = 	$1
	usetable_GRC_KA  =  	$1
	usetable_GRC_KIR = 	$1
	usetable_GRC_KM  = 	$1
	usetable_GRC_CA  = 	$1
}

xopen("Parametri.hoc") //"Channels and Controls Panel"
access GrC[0].soma

xopen("simple.ses") // A simple session file with a graph plotting membrane voltage across many compartments
