# Supplementary material for: Synaptic representation of locomotion in single cerebellar granule cells
Source: eLife. 2015 Jun 17;4:e07290. doi: 10.7554/eLife.07290 (PMC4499793; doi:10.7554/eLife.07290)
Supplement: Source code 1. — Custom built software in Matlab (Mathworks). DOI: http://dx.doi.org/10.7554/eLife.07290.011 [file elife07290s001.zip › GCcode/MATLAB/neuronmodel/GrCModified/x86_64/NmdaS.lo]

# NmdaS.lo - a libtool object file
# Generated by libtool (GNU libtool) 2.4.2
#
# Please DO NOT delete this file!
# It is necessary for linking the library.

# Name of the PIC object.
pic_object='.libs/NmdaS.o'

# Name of the non-PIC object
non_pic_object=none
