# Supplementary material for: Synaptic representation of locomotion in single cerebellar granule cells
Source: eLife. 2015 Jun 17;4:e07290. doi: 10.7554/eLife.07290 (PMC4499793; doi:10.7554/eLife.07290)
Supplement: Source code 1. — Custom built software in Matlab (Mathworks). DOI: http://dx.doi.org/10.7554/eLife.07290.011 [file elife07290s001.zip › GCcode/MATLAB/neuronmodel/GrCModified/x86_64/special]

#!/bin/sh
if test "x${NRNHOME}" = "x" ; then
	NRNHOME="/Applications/NEURON-7.3/nrn"
fi
if test "x${NRNBIN}" = "x" ; then
	NRNBIN="/Applications/NEURON-7.3/nrn/x86_64/bin/"
fi
if test "" = "yes" ; then
	NRNIV="${NRNBIN}nrniv.app/Contents/MacOS/nrniv"
else
	NRNIV="${NRNBIN}nrniv"
fi
"${NRNIV}" -dll "/Users/amathy/Documents/Projects/GcMovement/neuronmodel/GrCModified/x86_64/.libs/libnrnmech.so" "$@"
