# Supplementary material for: Synaptic representation of locomotion in single cerebellar granule cells
Source: eLife. 2015 Jun 17;4:e07290. doi: 10.7554/eLife.07290 (PMC4499793; doi:10.7554/eLife.07290)
Supplement: Source code 1. — Custom built software in Matlab (Mathworks). DOI: http://dx.doi.org/10.7554/eLife.07290.011 [file elife07290s001.zip › GCcode/MATLAB/PCAvid.m]

clear;
close all;
load STAstuff;


STAold=STAavg;


wsize=5;
tskip=2;
rfactor=0.3;


%resize img

currim=STAold(1,:);
currim=reshape(currim,wdth,hght);
currim=imresize(currim, rfactor);

newwdth=size(currim,1);
newhght=size(currim,2);


STAresize=zeros(size(STAold,1),newwdth*newhght);

for i=1:size(STAold,1)
    currim=reshape(STAold(i,:),wdth,hght);
    currim=imresize(currim, rfactor); 
    STAresize(i,:)=reshape(currim,1,newwdth*newhght);
end;


wdth=newwdth;
hght=newhght;

STAavg=zeros(floor(size(STAresize,1)/(tskip+1))-wsize,size(STAresize,2)*wsize);


for i=1:size(STAavg,1)
    currmov=STAresize(i:(tskip+1):(i+((tskip+1)*wsize)-1),:);
    
    
    STAavg(i,:)=reshape(currmov,1,wsize*size(currmov,2));
end;


[coeff, score] = princomp(STAavg);

%[coeff] = fastica(STAavg, 'numOfIC', 5); 


maxval=max(max(abs(STAavg)));

for i=1:30
    %size(coeff,2)
    
    
    
 %   fn = strcat('mov_dump/mouse',num2str(i),'.mov');
%	fprintf('Creating the movie %s.\n', fn);
%	MakeQTMovie('start',fn);
	
%	MakeQTMovie('quality', 1.0);
%	theSound = [];
%    sr = 22050;
        
    
    currcol=coeff(:,i);
    currcol=currcol';
    
    
 %  currcol=coeff(i,:);
 
 
 
    
    'component'
%    score(i)
%    pause;
    
    currmov=reshape(currcol,wsize,wdth*hght);
    
    
    movbuf=zeros(wdth,hght,1,wsize);
    
    for j=1:wsize
       
        
        wdth;
        hght;
       
        
   % figure;
   im=abs(reshape(currmov(j,:),wdth,hght));
   
   maxval=max(max((im)));
   
   minval=min(min((im)));
   rang=maxval-minval;

   imframe=zeros(size(im,1),size(im,2),3);
   cmap=bone;
   fr=uint8(255*(im-minval)/rang)+1;


   movbuf(:,:,1,j)=fr;
   
%size(fr)


%for k=1:size(imframe,1)
%    for m=1:size(imframe,2)
%        imframe(k,m,1)=cmap(fr(k,m),1);
%        imframe(k,m,2)=cmap(fr(k,m),2);
%        imframe(k,m,3)=cmap(fr(k,m),3);
%    end;
%end;
  %imframe(:,:,1)=reshape(cmap(fr,1),wdth,hght);
 % imframe(:,:,2)=reshape(cmap(fr,2),wdth,hght);
 % imframe(:,:,3)=reshape(cmap(fr,3),wdth,hght);
%   fr=zeros(size(im,1),size(im,2),3);
%   fr(:,:,1)=abs(im);
%   fr(:,:,2)=0.5;
%   fr(:,:,3)=abs(im)*1/maxval;
%   imframe=hsv2rgb(fr);
   %imframe(:,:,1)=fr;
   %imframe(:,:,2)=fr;
   %imframe(:,:,3)=fr;
   
  %  imagesc(im);
%    
%    %surf(reshape(imSTA(i,:),wdth,hght))
%    colorbar
%  pause(0.1);
   
%   MakeQTMovie('addmatrix',imframe);
%   theSound = [theSound  sin(440/sr*2*pi*(2^(j/12))*(1:sr/10))];
    end;
    
    
    mov=immovie(movbuf,jet);
   
    %implay(mov);
   %pause;
    fn = strcat('mov_dump/highres/mouse',num2str(i),'.avi');
    
     movie2avi(mov,fn,'fps',5);
%    MakeQTMovie('framerate', 5);
%	MakeQTMovie('addsound', theSound, sr);
%	MakeQTMovie('finish');
end;
