# Supplementary material for: Synaptic representation of locomotion in single cerebellar granule cells
Source: eLife. 2015 Jun 17;4:e07290. doi: 10.7554/eLife.07290 (PMC4499793; doi:10.7554/eLife.07290)
Supplement: Source code 1. — Custom built software in Matlab (Mathworks). DOI: http://dx.doi.org/10.7554/eLife.07290.011 [file elife07290s001.zip › GCcode/MATLAB/sincorr.m]

t=0:0.1:20;


bl=10;
start=5;
f=(t>start).*(sin(10*t)+bl);

g=0.*t+0.00001*rand(size(t,1),size(t,2));

f;


 [xc1,lags1] = xcorr(f-mean(f),g-mean(g),'coeff');
 
  [xc3, bdu3, bdl3] = xcorrc(f-mean(f),g-mean(g),'coeff',200,0.99);
 
  
  
  
 
  
  figure;
  
  plot(f,'g');
  
  figure;
  hold on;
  %h=stem(tinc*lags1,xc3,'r');
  h=plot(lags1,xc3,'r');
  
  plot(lags1,bdu3,'b');
  plot(lags1,bdl3,'b');
  set(h,'MarkerFaceColor','red');
 axe=gca;
 set(axe,'FontName','arial')
set(axe,'fontsize',14)
set(gca,'TickDir','out');
set(gca,'Box','off');
set(gca,'TickLength',[0.02 0.025]);
