# Supplementary material for: Synaptic representation of locomotion in single cerebellar granule cells
Source: eLife. 2015 Jun 17;4:e07290. doi: 10.7554/eLife.07290 (PMC4499793; doi:10.7554/eLife.07290)
Supplement: Source code 1. — Custom built software in Matlab (Mathworks). DOI: http://dx.doi.org/10.7554/eLife.07290.011 [file elife07290s001.zip › GCcode/MATLAB/spike_analysis/burstsummary.m]

close all;
load('spikefreqdata');


meanIBIs=[];
meanIFIs=[];
meanNs=[];
for i=1:4
    sampInt=1/2e4;
 
    ts=[];
    fs=[];
    Ns=[];
    for j=1:length(burst_I{i})
        firstspikeinburst=sampInt*burst_I{i}{j}(1);
        ts=[ts firstspikeinburst];
        fs=[fs sampInt*mean(diff(burst_I{i}{j}))];
        Ns=[Ns;length(burst_I{i}{j})];
    end;
    
    
    meanIBIs=[meanIBIs; mean(diff(ts))];
    meanNs=[meanNs;mean(Ns)];   
    meanIFIs=[meanIFIs; mean(fs)];

end;

mean(meanIBIs)
std(meanIBIs)./sqrt(4)


%%%%%
'NS'

mean(meanNs)
std(meanNs)./sqrt(4)

%%%%
'intraburst'
mean(meanIFIs)
std(meanIFIs)./sqrt(4)
