# Supplementary material for: Synaptic representation of locomotion in single cerebellar granule cells
Source: eLife. 2015 Jun 17;4:e07290. doi: 10.7554/eLife.07290 (PMC4499793; doi:10.7554/eLife.07290)
Supplement: Source code 1. — Custom built software in Matlab (Mathworks). DOI: http://dx.doi.org/10.7554/eLife.07290.011 [file elife07290s001.zip › GCcode/MATLAB/spike_analysis/getEPSPs.m]

function [r]=getEPSPs(ep,scale)

[maxt,mint]=peakdet(ep,0.3);


I=find(maxt(:,2)-min(ep)<30);

maxt=maxt(I,:);


r=maxt(:,1);


f=figure;
hold on;
plot(ep);
plot(maxt(:,1),maxt(:,2),'ro');
axe=gca;
set(axe,'FontName','arial')
set(axe,'fontsize',14)
set(gca,'TickDir','out');
set(gca,'Box','off');
set(gca,'TickLength',[0.02 0.025]);
set(gcf, 'PaperPositionMode', 'auto');
print('-depsc','-r400','figs/EPSPdetect.eps');


close(f);
