# Supplementary material for: Synaptic representation of locomotion in single cerebellar granule cells
Source: eLife. 2015 Jun 17;4:e07290. doi: 10.7554/eLife.07290 (PMC4499793; doi:10.7554/eLife.07290)
Supplement: Source code 1. — Custom built software in Matlab (Mathworks). DOI: http://dx.doi.org/10.7554/eLife.07290.011 [file elife07290s001.zip › GCcode/MATLAB/spike_analysis/peakdet.m]

function [maxtab, mintab]=peakdet(v, delta)
%PEAKDET Detect peaks in a vector
%        [MAXTAB, MINTAB] = PEAKDET(V, DELTA) finds the local
%        maxima and minima ("peaks") in the vector V.
%        A point is considered a maximum peak if it has the maximal
%        value, and was preceded (to the left) by a value lower by
%        DELTA. MAXTAB and MINTAB consists of two columns. Column 1
%        contains indices in V, and column 2 the found values.

% Eli Billauer, 3.4.05 (Explicitly not copyrighted).
% This function is released to the public domain; Any use is allowed.

maxtab = [];
mintab = [];

v = v(:); % Just in case this wasn't a proper vector

if (length(delta(:)))>1
  error('Input argument DELTA must be a scalar');
end

if delta <= 0
  error('Input argument DELTA must be positive');
end

mn = Inf; mx = -Inf;
mnpos = NaN; mxpos = NaN;

lookformax = 1;

for i=1:length(v)
  this = v(i);
  if this > mx, mx = this; mxpos = i; end
  if this < mn, mn = this; mnpos = i; end
  
  if lookformax
    if this < mx-delta
      maxtab = [maxtab ; mxpos mx];
      mn = this; mnpos = i;
      lookformax = 0;
    end  
  else
    if this > mn+delta
      mintab = [mintab ; mnpos mn];
      mx = this; mxpos = i;
      lookformax = 1;
    end
  end
end
