# Supplementary material for: Synaptic representation of locomotion in single cerebellar granule cells
Source: eLife. 2015 Jun 17;4:e07290. doi: 10.7554/eLife.07290 (PMC4499793; doi:10.7554/eLife.07290)
Supplement: Source code 1. — Custom built software in Matlab (Mathworks). DOI: http://dx.doi.org/10.7554/eLife.07290.011 [file elife07290s001.zip › GCcode/MATLAB/spillover/ag_plot_little_circles.m]

function p = ag_plot_little_circles(x, y, circle, col, alpha)
%AG_PLOT_LITTLE_CIRCLES Plot circular circles of relative size circle
% Returns handles to all patches plotted

    % aspect is width / height
    fPos = get(gcf, 'Position');
    % need width, height in data values
    xl = xlim();
    yl = ylim();
    w = circle*(xl(2)-xl(1))/fPos(3);
    h = circle*(yl(2)-yl(1))/fPos(4);

    theta = 0:pi/5:2*pi;
    mx = w*sin(theta);
    my = h*cos(theta);
    num = 0;
    for k = 1:max(size(x))
        for f = 1:size(y,2)
            num = num+1;
            p(num) = patch(x(k)+mx, y(k,f)+my, col, 'FaceColor', col, 'FaceAlpha', alpha, 'EdgeColor', 'none');
        end
    end
end
