# Supplementary material for: Synaptic representation of locomotion in single cerebellar granule cells
Source: eLife. 2015 Jun 17;4:e07290. doi: 10.7554/eLife.07290 (PMC4499793; doi:10.7554/eLife.07290)
Supplement: Source code 1. — Custom built software in Matlab (Mathworks). DOI: http://dx.doi.org/10.7554/eLife.07290.011 [file elife07290s001.zip › GCcode/MATLAB/spillover/alexerrorbar.m]

function alexerrorbar(x,y,er,col,tickwidth)

gcf
hold on;

%,'bo','MarkerFaceColor',[1 1 1]
for i=1:length(x)
   currx=x(i);
   curry=y(i);
   currer=er(i);
   
   line(([currx currx]),([curry-currer curry+currer]),'Color',col);
   line(([currx-tickwidth currx+tickwidth]),([curry-currer curry-currer]),'Color',col);
   line(([currx-tickwidth currx+tickwidth]),([curry+currer curry+currer]),'Color',col);
   
   plot(currx,curry,'MarkerFaceColor',col);
   
end;


end
