# Supplementary material for: Synaptic representation of locomotion in single cerebellar granule cells
Source: eLife. 2015 Jun 17;4:e07290. doi: 10.7554/eLife.07290 (PMC4499793; doi:10.7554/eLife.07290)
Supplement: Source code 1. — Custom built software in Matlab (Mathworks). DOI: http://dx.doi.org/10.7554/eLife.07290.011 [file elife07290s001.zip › GCcode/MATLAB/spillover/convspill.m]

function [bins,valbins]=convspill(spillanal)


valid=1-spillnal(2,:);
EPSCs=spillanal(1,:);


prev=EPSCs(1,:);
inc=5000;
currpre=0;


binsize=0.0334;
numseconds=50;

bins=zeros(ceil(numseconds/binsize),1);
valbins=zeros(ceil(numseconds/binsize),1);


freqac=20e3;


for i=1:length(valid)
    
    currind=(floor((i-1)*(binsize*freqac)):floor((i+1)*(binsize*freqac)))+1;
    val=min(valid(currind));
    
    valbins(i)=val;
end;


size(bins)
for i=2:length(EPSCs)
    curr=EPSCs(i,:);

    if (curr<prev)
        currpre=currpre+inc;
    end;
    
    corrtime=curr+currpre
    
    binind=floor((corrtime*1e-3)/binsize)+1;
    
    binind
    
    bins(binind)=bins(binind)+1;
    prev=curr;
    
end;

bins=bins./binsize;


%1061
