# Supplementary material for: Synaptic representation of locomotion in single cerebellar granule cells
Source: eLife. 2015 Jun 17;4:e07290. doi: 10.7554/eLife.07290 (PMC4499793; doi:10.7554/eLife.07290)
Supplement: Source code 1. — Custom built software in Matlab (Mathworks). DOI: http://dx.doi.org/10.7554/eLife.07290.011 [file elife07290s001.zip › GCcode/MATLAB/spillover/findinds.m]

figure;

load 'spill10519000'

hold on;
for i=1:length(spilldata)
    
    plot(spilldata(i).baseline_spline);
    spilldata(i).corr
end;
length(spilldata)
hold off;
pause;

figure;

load 'spill10910007'


for i=1:length(spilldata)
    
    plot(spilldata(i).baseline_spline);
spilldata(i).corr
     pause;
end;
length(spilldata)
hold off;
pause;


load 'spill110106002'


for i=1:length(spilldata)
    
    plot(spilldata(i).baseline_spline);
    hold on;
    spilldata(i).corr
end;
length(spilldata)
hold off;
pause;


load 'spill110106030'
for i=1:length(spilldata)
    
    plot(spilldata(i).baseline_spline);
    hold on;
   spilldata(i).corr
end;
length(spilldata)
hold off;
pause;

load 'spill110111000'
for i=1:length(spilldata)
    
    plot(spilldata(i).baseline_spline);
    hold on;
    spilldata(i).corr
end;
length(spilldata)
hold off;
pause;


load 'spill110112040'
for i=1:length(spilldata)
    spilldata(i).corr
    plot(spilldata(i).baseline_spline);
    hold on;
    
end;
length(spilldata)
hold off;
pause;
