# Supplementary material for: Synaptic representation of locomotion in single cerebellar granule cells
Source: eLife. 2015 Jun 17;4:e07290. doi: 10.7554/eLife.07290 (PMC4499793; doi:10.7554/eLife.07290)
Supplement: Source code 1. — Custom built software in Matlab (Mathworks). DOI: http://dx.doi.org/10.7554/eLife.07290.011 [file elife07290s001.zip › GCcode/MATLAB/spillover/gothroughdata.m]

close all;
clear all;


corrs=[];
corrts=[];

cellmap=[];


    
load('traces/10519000.txt')
dat=X10519000;


epsctrain=[];
corrs1=[];


f1=figure;
f2=figure;
f3=figure;


fileind=0;


spillmat=zeros(2,0);
spilldata=[];
for i=1:10

    anrng=9e4;
    realrng=size(dat,1);
    

    
    epsctrain= dat(1:anrng,i);
    
epsctrain=epsctrain';


try
   [tau1,tau2,baseline_spline,fast_component,mintab,amplitudes,corr,spikebins,slowbins,ts]=spilltry_realfit_spline(epsctrain);
  corrs1=[corrs1; corr];
     corrts=[corrts ts];
    close all;
    
    
    spilldata(i).tau1=tau1;
    spilldata(i).tau2=tau2;
    spilldata(i).baseline_spline=baseline_spline;
    spilldata(i).fast_component=fast_component;
    spilldata(i).mintab=mintab;
    spilldata(i).amplitudes=amplitudes;
    spilldata(i).corr=corr;
    spilldata(i).spikebins=spikebins;
    spilldata(i).slowbins=slowbins;
    spilldata(i).ts=ts;
    
    bs=zeros(1,realrng);
    reg=ones(1,realrng);
    
    bs(1,1:anrng)=baseline_spline;
    reg(1,anrng:realrng)=0;
    
    spillmat=[spillmat(1,:) (bs-max(bs)); spillmat(2,:) reg];
    
    
    fileind=fileind+1;
    
    cellmap=[cellmap; 1 fileind i];
    fastfilename=strcat('output/fast',num2str(fileind));
    slowfilename=strcat('output/slow',num2str(fileind));
    rawfilename=strcat('output/raw',num2str(fileind));
    
    csvwrite(fastfilename,fast_component');
    csvwrite(slowfilename,baseline_spline');
    csvwrite(rawfilename,epsctrain');
    
catch err
   
    bs=zeros(1,realrng);
    reg=zeros(1,realrng);
    
    
    spillmat=[spillmat(1,:) (bs-max(bs)); spillmat(2,:) reg];
    
    
    
end
    
    
    
   
    
    
%catch err
   
%end

end;

mcorr=mean(corrs1);

 save('spill10519000','spillmat','mcorr','spilldata');

corrs=[corrs mean(corrs1)];


%%%%


load('traces/10910007.txt')
dat=X10910007;

epsctrain=[];
corrs1=[];

spillmat=zeros(2,0);
spilldata=[];
for i=1:10
    anrng=9e4;
    realrng=size(dat,1);
    epsctrain= dat(1:anrng,i);
    
epsctrain=epsctrain';


try
   [tau1,tau2,baseline_spline,fast_component,mintab,amplitudes,corr,spikebins,slowbins,ts]=spilltry_realfit_spline(epsctrain);
  corrs1=[corrs1; corr];
     corrts=[corrts ts];
    close all;
    
    
        spilldata(i).tau1=tau1;
    spilldata(i).tau2=tau2;
    spilldata(i).baseline_spline=baseline_spline;
    spilldata(i).fast_component=fast_component;
    spilldata(i).mintab=mintab;
    spilldata(i).amplitudes=amplitudes;
    spilldata(i).corr=corr;
    spilldata(i).spikebins=spikebins;
    spilldata(i).slowbins=slowbins;
    spilldata(i).ts=ts;
    
    
    bs=zeros(1,realrng);
    reg=ones(1,realrng);
    
    bs(1,1:anrng)=baseline_spline;
    reg(1,anrng:realrng)=0;
    
    spillmat=[spillmat(1,:) (bs-max(bs)); spillmat(2,:) reg];
    
    
    fileind=fileind+1;
    cellmap=[cellmap; 2 fileind i];
    fastfilename=strcat('output/fast',num2str(fileind));
    slowfilename=strcat('output/slow',num2str(fileind));
    rawfilename=strcat('output/raw',num2str(fileind));
    
    
    csvwrite(fastfilename,fast_component');
    csvwrite(slowfilename,baseline_spline');
    csvwrite(rawfilename,epsctrain');
catch err
   
    'dude'
    err
    plot(epsctrain);
    
    
    bs=zeros(1,realrng);
    reg=zeros(1,realrng);
    
    
    spillmat=[spillmat(1,:) (bs-max(bs)); spillmat(2,:) reg];
    
    
    
end
    
end;
corrs=[corrs mean(corrs1)];

mcorr=mean(corrs1);
 save('spill10910007','spillmat','mcorr','spilldata');


 
 
 
 
load('traces/110106002.txt')
dat=X110106002;

epsctrain=[];
corrs1=[];
spillmat=zeros(2,0);
spilldata=[];
for i=1:10 
 anrng=9e4;
    realrng=size(dat,1);
    epsctrain= dat(1:anrng,i);
    
epsctrain=epsctrain';


plot(epsctrain);


try
   [tau1,tau2,baseline_spline,fast_component,mintab,amplitudes,corr,spikebins,slowbins,ts]=spilltry_realfit_spline(epsctrain);
  corrs1=[corrs1; corr];
     corrts=[corrts ts];
    close all;
    
    
        spilldata(i).tau1=tau1;
    spilldata(i).tau2=tau2;
    spilldata(i).baseline_spline=baseline_spline;
    spilldata(i).fast_component=fast_component;
    spilldata(i).mintab=mintab;
    spilldata(i).amplitudes=amplitudes;
    spilldata(i).corr=corr;
    spilldata(i).spikebins=spikebins;
    spilldata(i).slowbins=slowbins;
    spilldata(i).ts=ts;
    
    bs=zeros(1,realrng);
    reg=ones(1,realrng);
    
    bs(1,1:anrng)=baseline_spline;
    reg(1,anrng:realrng)=0;
    
    spillmat=[spillmat(1,:) (bs-max(bs)); spillmat(2,:) reg];
    
    
    fileind=fileind+1;
    cellmap=[cellmap; 3 fileind i];
    fastfilename=strcat('output/fast',num2str(fileind));
    slowfilename=strcat('output/slow',num2str(fileind));
    rawfilename=strcat('output/raw',num2str(fileind));
    
    
    csvwrite(fastfilename,fast_component');
    csvwrite(slowfilename,baseline_spline');
    csvwrite(rawfilename,epsctrain');
catch err
   
    bs=zeros(1,realrng);
    reg=zeros(1,realrng);
    
    
    spillmat=[spillmat(1,:) (bs-max(bs)); spillmat(2,:) reg];
    
    
    'dude'
    err
   
end
    
end;
mcorr=mean(corrs1);
corrs=[corrs mean(corrs1)];
save('spill110106002','spillmat','mcorr','spilldata');


load('traces/110106030.txt')
dat=X110106030;

epsctrain=[];
corrs1=[];
spillmat=zeros(2,0);
spilldata=[];
for i=1:10
     anrng=9e4;
    realrng=size(dat,1);
    epsctrain= dat(1:anrng,i);
    
epsctrain=epsctrain';


try
   [tau1,tau2,baseline_spline,fast_component,mintab,amplitudes,corr,spikebins,slowbins,ts]=spilltry_realfit_spline(epsctrain);
  corrs1=[corrs1; corr];
     corrts=[corrts ts];
    close all;
    
    
        spilldata(i).tau1=tau1;
    spilldata(i).tau2=tau2;
    spilldata(i).baseline_spline=baseline_spline;
    spilldata(i).fast_component=fast_component;
    spilldata(i).mintab=mintab;
    spilldata(i).amplitudes=amplitudes;
    spilldata(i).corr=corr;
    spilldata(i).spikebins=spikebins;
    spilldata(i).slowbins=slowbins;
    spilldata(i).ts=ts;
    
    bs=zeros(1,realrng);
    reg=ones(1,realrng);
    
    bs(1,1:anrng)=baseline_spline;
    reg(1,anrng:realrng)=0;
    
    spillmat=[spillmat(1,:) (bs-max(bs)); spillmat(2,:) reg];
    
    
    fileind=fileind+1;
    cellmap=[cellmap; 4 fileind i];
    fastfilename=strcat('output/fast',num2str(fileind));
    slowfilename=strcat('output/slow',num2str(fileind));
    rawfilename=strcat('output/raw',num2str(fileind));
    
    
    csvwrite(fastfilename,fast_component');
    csvwrite(slowfilename,baseline_spline');
    csvwrite(rawfilename,epsctrain');
catch err
   
    bs=zeros(1,realrng);
    reg=zeros(1,realrng);
    
    
    spillmat=[spillmat(1,:) (bs-max(bs)); spillmat(2,:) reg];
    
    
    
end
    
end;

mcorr=mean(corrs1);
corrs=[corrs mean(corrs1)];
save('spill110106030','spillmat','mcorr','spilldata');


load('traces/110111000.txt')
dat=X110111000;

epsctrain=[];
corrs1=[];
spillmat=zeros(2,0);
spilldata=[];
for i=1:10
 anrng=9e4;
    realrng=size(dat,1);
    epsctrain= dat(1:anrng,i);
    
epsctrain=epsctrain';


try
   [tau1,tau2,baseline_spline,fast_component,mintab,amplitudes,corr,spikebins,slowbins,ts]=spilltry_realfit_spline(epsctrain);
  corrs1=[corrs1; corr];
     corrts=[corrts ts];
    close all;
    
        spilldata(i).tau1=tau1;
    spilldata(i).tau2=tau2;
    spilldata(i).baseline_spline=baseline_spline;
    spilldata(i).fast_component=fast_component;
    spilldata(i).mintab=mintab;
    spilldata(i).amplitudes=amplitudes;
    spilldata(i).corr=corr;
    spilldata(i).spikebins=spikebins;
    spilldata(i).slowbins=slowbins;
    spilldata(i).ts=ts;
    
    bs=zeros(1,realrng);
    reg=ones(1,realrng);
    
    bs(1,1:anrng)=baseline_spline;
    reg(1,anrng:realrng)=0;
    
    spillmat=[spillmat(1,:) (bs-max(bs)); spillmat(2,:) reg];
    
    
    fileind=fileind+1;
    cellmap=[cellmap; 5 fileind i];
    fastfilename=strcat('output/fast',num2str(fileind));
    slowfilename=strcat('output/slow',num2str(fileind));
    rawfilename=strcat('output/raw',num2str(fileind));
    
    
    csvwrite(fastfilename,fast_component');
    csvwrite(slowfilename,baseline_spline');
    csvwrite(rawfilename,epsctrain');
catch err
   
    bs=zeros(1,realrng);
    reg=zeros(1,realrng);
    
    
    spillmat=[spillmat(1,:) (bs-max(bs)); spillmat(2,:) reg];
    
    
    
end 

end;

mcorr=mean(corrs1);
corrs=[corrs mean(corrs1)];
save('spill110111000','spillmat','mcorr','spilldata');

load('traces/110112040.txt')
dat=X110112040;

epsctrain=[];
corrs1=[];
spillmat=zeros(2,0);
spilldata=[];
for i=1:10
 anrng=9e4;
 realrng=size(dat,1);
 epsctrain= dat(1:anrng,i);
 epsctrain=epsctrain';

try
   [tau1,tau2,baseline_spline,fast_component,mintab,amplitudes,corr,spikebins,slowbins,ts]=spilltry_realfit_spline(epsctrain);
  corrs1=[corrs1; corr];
     corrts=[corrts ts];
    close all;
    
        spilldata(i).tau1=tau1;
    spilldata(i).tau2=tau2;
    spilldata(i).baseline_spline=baseline_spline;
    spilldata(i).fast_component=fast_component;
    spilldata(i).mintab=mintab;
    spilldata(i).amplitudes=amplitudes;
    spilldata(i).corr=corr;
    spilldata(i).spikebins=spikebins;
    spilldata(i).slowbins=slowbins;
    spilldata(i).ts=ts;
    
    bs=zeros(1,realrng);
    reg=ones(1,realrng);
    
    bs(1,1:anrng)=baseline_spline;
    reg(1,anrng:realrng)=0;
    
    spillmat=[spillmat(1,:) (bs-max(bs)); spillmat(2,:) reg];
    
    
    fileind=fileind+1;
    cellmap=[cellmap; 6 fileind i];
    fastfilename=strcat('output/fast',num2str(fileind));
    slowfilename=strcat('output/slow',num2str(fileind));
    rawfilename=strcat('output/raw',num2str(fileind));
    
    
    csvwrite(fastfilename,fast_component');
    csvwrite(slowfilename,baseline_spline');
    csvwrite(rawfilename,epsctrain');
catch err
   
    bs=zeros(1,realrng);
    reg=zeros(1,realrng);
    
    
    spillmat=[spillmat(1,:) (bs-max(bs)); spillmat(2,:) reg];
    
    
    
end

end;

mcorr=mean(corrs1);
corrs=[corrs mean(corrs1)];
save('spill110112040','spillmat','mcorr','spilldata');
%%%%%


load('traces/110111cell2EPSC015.txt')
dat=X110111cell2EPSC015;

epsctrain=[];
corrs1=[];
spillmat=zeros(2,0);
spilldata=[];
for i=1:10
 anrng=9e4;
 realrng=size(dat,1);
 epsctrain= dat(1:anrng,i);
 epsctrain=epsctrain';

try
   [tau1,tau2,baseline_spline,fast_component,mintab,amplitudes,corr,spikebins,slowbins,ts]=spilltry_realfit_spline(epsctrain);
  corrs1=[corrs1; corr];
     corrts=[corrts ts];
    close all;
    
        spilldata(i).tau1=tau1;
    spilldata(i).tau2=tau2;
    spilldata(i).baseline_spline=baseline_spline;
    spilldata(i).fast_component=fast_component;
    spilldata(i).mintab=mintab;
    spilldata(i).amplitudes=amplitudes;
    spilldata(i).corr=corr;
    spilldata(i).spikebins=spikebins;
    spilldata(i).slowbins=slowbins;
    spilldata(i).ts=ts;
    
    bs=zeros(1,realrng);
    reg=ones(1,realrng);
    
    bs(1,1:anrng)=baseline_spline;
    reg(1,anrng:realrng)=0;
    
    spillmat=[spillmat(1,:) (bs-max(bs)); spillmat(2,:) reg];
    
    
    fileind=fileind+1;
    cellmap=[cellmap; 7 fileind i];
    fastfilename=strcat('output/fast',num2str(fileind));
    slowfilename=strcat('output/slow',num2str(fileind));
    rawfilename=strcat('output/raw',num2str(fileind));
    
    
    csvwrite(fastfilename,fast_component');
    csvwrite(slowfilename,baseline_spline');
    csvwrite(rawfilename,epsctrain');
catch err
   
    bs=zeros(1,realrng);
    reg=zeros(1,realrng);
    
    
    spillmat=[spillmat(1,:) (bs-max(bs)); spillmat(2,:) reg];
    
    
    
end

end;

mcorr=mean(corrs1);
corrs=[corrs mean(corrs1)];
save('spill110111cell2EPSC015','spillmat','mcorr','spilldata');
%%%%


%%%%%

load('traces/120111cell1EPSC02.txt')
dat=X120111cell1EPSC02;

epsctrain=[];
corrs1=[];
spillmat=zeros(2,0);
spilldata=[];
for i=1:10
 anrng=9e4;
 realrng=size(dat,1);
 epsctrain= dat(1:anrng,i);
 epsctrain=epsctrain';

try
   [tau1,tau2,baseline_spline,fast_component,mintab,amplitudes,corr,spikebins,slowbins,ts]=spilltry_realfit_spline(epsctrain);
  corrs1=[corrs1; corr];
     corrts=[corrts ts];
    close all;
    
        spilldata(i).tau1=tau1;
    spilldata(i).tau2=tau2;
    spilldata(i).baseline_spline=baseline_spline;
    spilldata(i).fast_component=fast_component;
    spilldata(i).mintab=mintab;
    spilldata(i).amplitudes=amplitudes;
    spilldata(i).corr=corr;
    spilldata(i).spikebins=spikebins;
    spilldata(i).slowbins=slowbins;
    spilldata(i).ts=ts;
    
    bs=zeros(1,realrng);
    reg=ones(1,realrng);
    
    bs(1,1:anrng)=baseline_spline;
    reg(1,anrng:realrng)=0;
    
    spillmat=[spillmat(1,:) (bs-max(bs)); spillmat(2,:) reg];
    
    
    fileind=fileind+1;
    cellmap=[cellmap; 8 fileind i];
    fastfilename=strcat('output/fast',num2str(fileind));
    slowfilename=strcat('output/slow',num2str(fileind));
    rawfilename=strcat('output/raw',num2str(fileind));
    
    
    csvwrite(fastfilename,fast_component');
    csvwrite(slowfilename,baseline_spline');
    csvwrite(rawfilename,epsctrain');
catch err
   
    bs=zeros(1,realrng);
    reg=zeros(1,realrng);
    
    
    spillmat=[spillmat(1,:) (bs-max(bs)); spillmat(2,:) reg];
    
    
    
end

end;

mcorr=mean(corrs1);
corrs=[corrs mean(corrs1)];
save('spill120111cell1EPSC02','spillmat','mcorr','spilldata');
%%%%
%%%%%

load('traces/090111cell1EPSCs00.txt')
dat=X090111cell1EPSCs00;

epsctrain=[];
corrs1=[];
spillmat=zeros(2,0);
spilldata=[];
for i=1:10
 anrng=9e4;
 realrng=size(dat,1);
 epsctrain= dat(1:anrng,i);
 epsctrain=epsctrain';

try
   [tau1,tau2,baseline_spline,fast_component,mintab,amplitudes,corr,spikebins,slowbins,ts]=spilltry_realfit_spline(epsctrain);
  corrs1=[corrs1; corr];
     corrts=[corrts ts];
    close all;
    
        spilldata(i).tau1=tau1;
    spilldata(i).tau2=tau2;
    spilldata(i).baseline_spline=baseline_spline;
    spilldata(i).fast_component=fast_component;
    spilldata(i).mintab=mintab;
    spilldata(i).amplitudes=amplitudes;
    spilldata(i).corr=corr;
    spilldata(i).spikebins=spikebins;
    spilldata(i).slowbins=slowbins;
    spilldata(i).ts=ts;
    
    bs=zeros(1,realrng);
    reg=ones(1,realrng);
    
    bs(1,1:anrng)=baseline_spline;
    reg(1,anrng:realrng)=0;
    
    spillmat=[spillmat(1,:) (bs-max(bs)); spillmat(2,:) reg];
    
    
    fileind=fileind+1;
    cellmap=[cellmap; 9 fileind i];
    fastfilename=strcat('output/fast',num2str(fileind));
    slowfilename=strcat('output/slow',num2str(fileind));
    rawfilename=strcat('output/raw',num2str(fileind));
    
    
    csvwrite(fastfilename,fast_component');
    csvwrite(slowfilename,baseline_spline');
    csvwrite(rawfilename,epsctrain');
catch err
   
    bs=zeros(1,realrng);
    reg=zeros(1,realrng);
    
    
    spillmat=[spillmat(1,:) (bs-max(bs)); spillmat(2,:) reg];
    
    
    
end

end;

mcorr=mean(corrs1);
corrs=[corrs mean(corrs1)];
save('spill090111cell1EPSCs00','spillmat','mcorr','spilldata');
%%%%
save('output/cellmap','cellmap');
