# Supplementary material for: Synaptic representation of locomotion in single cerebellar granule cells
Source: eLife. 2015 Jun 17;4:e07290. doi: 10.7554/eLife.07290 (PMC4499793; doi:10.7554/eLife.07290)
Supplement: Source code 1. — Custom built software in Matlab (Mathworks). DOI: http://dx.doi.org/10.7554/eLife.07290.011 [file elife07290s001.zip › GCcode/MATLAB/spillover/plot_x_mat.m]

function []=plot_x_mat(corr_mat,tinc,lags1,figtitle)


sm_dat=std(corr_mat)./sqrt(size(corr_mat,1)-1);
m_dat=mean(corr_mat);


[maxval,maxind]=max(m_dat);
[minval,minind]=min(m_dat);
maxt=tinc*lags1(maxind)
mint=tinc*lags1(minind)
hold on;
plot(tinc*lags1,m_dat-sm_dat,'k-.');
plot(tinc*lags1,m_dat+sm_dat,'k-.');
plot(tinc*lags1,m_dat,'r','LineWidth',1.5);
%h=errorbar(tinc*lags1,mean(corr_mat),std(corr_mat)./sqrt(size(corr_mat,1)-1),'bo','MarkerFaceColor',[1 1 1]);

%plot(tinc*lags1,bdu3,'b');
%plot(tinc*lags1,bdl3,'b');

%set(h,'MarkerFaceColor','red');

axe=gca;
set(axe,'FontName','arial')
set(axe,'fontsize',14)
set(gca,'TickDir','out');
set(gca,'Box','off');
set(gca,'TickLength',[0.02 0.025]);
title(figtitle)
%ylim([-0.2 0.3]);
%ylim([-0.3 1.1]);

xlabel('time (milliseconds)');
ylabel('crosscorrelation coefficient');
