# Supplementary material for: Synaptic representation of locomotion in single cerebellar granule cells
Source: eLife. 2015 Jun 17;4:e07290. doi: 10.7554/eLife.07290 (PMC4499793; doi:10.7554/eLife.07290)
Supplement: Source code 1. — Custom built software in Matlab (Mathworks). DOI: http://dx.doi.org/10.7554/eLife.07290.011 [file elife07290s001.zip › GCcode/MATLAB/spillover/spill_TA.m]

function [TA]=spill_TA(spill,funct)


tinc=1/2e4;
window=5000;

[maxt,mint]=peakdet(spill,1);
%[maxt,mint]=peakdet(diff(spill),1e-4);


%plot(spill,'g');
%hold on;

N=0;
TA=[];

for i=1:size(maxt,1)
   % plot(maxt(i,1),spill(maxt(i,1)),'ro');
   
   currx=maxt(i,1)
   
   
   if ((currx-window)>0) && (currx+window)<length(funct)
       
       TA=[TA;funct(currx-window:currx+window)];
       N=N+1;
   end;
end;

%plot(mean(TA),'k')
