# Supplementary material for: Synaptic representation of locomotion in single cerebellar granule cells
Source: eLife. 2015 Jun 17;4:e07290. doi: 10.7554/eLife.07290 (PMC4499793; doi:10.7554/eLife.07290)
Supplement: Source code 1. — Custom built software in Matlab (Mathworks). DOI: http://dx.doi.org/10.7554/eLife.07290.011 [file elife07290s001.zip › GCcode/MATLAB/spillover/spillburstanal.m]

close all;


t=0:1500;

lambda=0.001;
maxfreq=400;

sampint=1/20e3;
kernel=exp(-t.*lambda);
kernel=kernel./sum(kernel);
kernel=fliplr(kernel);

kernel=kernel*(1./sampint);
plot(kernel);


tinc=1/2e4;

sampInt=1/20e3;

fastproc=9;

xc1_tot=[];
xc2_tot=[];
TA1_tot=[];

x1_tot=[];
y1_tot=[];

x2_tot=[];
y2_tot=[];
y3_tot=[];
m2_tot=[];
mtxs_tot=[];
cells_tot=[];


f1=figure;


wins=[];

rec_wins=[];
for cellind=1:9

% pause;

    
switch cellind
    case 1
        load spill110112040;
     
    case 2
        load spill110111000;
   
    case 3
        load spill110106030;

    case 4
        load spill110106002;
    case 5
        load spill10910007;
    case 6
        load spill10519000;

    case 7
        load spill110111cell2EPSC015;
    case 8
        load spill120111cell1EPSC02;
    case 9
        load spill090111cell1EPSCs00;  
end


for i=1:length(spilldata)
    
    currs=(i-1)*5;
    sd=spilldata(i);
    sd.baseline_spline;
    sd.fast_component;
    sd.mintab;
    
    
    
    size(sd.baseline_spline)
    
    
    acc=zeros(size(sd.baseline_spline));

  
      if size(sd.mintab,1)==0
        continue
    end;
    
    
   
    acc(sd.mintab(:,1))=1;

    
    
   
    
    
    TA1=spill_TA(-sd.baseline_spline,acc);%-(sd.fast_component-max(sd.fast_component)));
    
  
    conv_acc=conv(acc,kernel,'valid');
    

%    plot(acc);
%    pause;
%    hold off;
%    plot(sd.fast_component)
%    hold on;
    %plot(sd.mintab(:,1),sd.mintab(:,2),'ro');
%    pause;
    
    
    spillover=sd.baseline_spline;
    spillover=spillover-max(spillover);
    spillover=-spillover;
    mintab=sd.mintab;
    
    
    
    z_conv_acc=(conv_acc-mean(conv_acc))./std(conv_acc);
    
    
    %5 3.5
    %10 10
    %5  5   
     
    bursts=cell(0);
    numburst=0;

    burst=[];
    maxISI=5e-3;


    %maxISI=50e-3;


    %spikeIs
    %pause;

    
    winsize=10000;
    blsize=9000;
    blstart=100;
    
    spikeIs=find(acc);
    lastSpike=spikeIs(1);
    for j=2:length(spikeIs)


        currSpike=spikeIs(j);
        ISI=currSpike-lastSpike;
        ISI=ISI.*sampInt;


        if ( (j==length(spikeIs)) || (ISI>maxISI) & j>2)

            numburst=numburst+1;
            bursts{numburst}=burst;
            burst=[];


        end;

        burst=[burst currSpike];


        lastSpike=currSpike;
    end;
    
    
    'bursts'
    length(bursts)
    
    
    
    figure(f1);

%    plot(spillover);
    
    plot(acc);
    hold on;
    %plot(50*(z_conv_acc>2),'r');
    %plot(conv_acc);
    
    
    for i=1:length(bursts)
        burst=bursts{i};
        
        if length(burst)>=5
           plot(burst(1),0,'ro');
           
           startx=burst(1);
           if ((startx-winsize)<1) | ((startx+winsize)>length(spillover))
               continue;
           end
           
           
           sampwin=spillover(startx-winsize:startx+winsize);
           sampwin=sampwin-mean(sampwin(winsize-blsize-blstart:winsize-blstart));
         
           wins=[wins; sampwin];
           
           
        end;
    end;
    
    hold off;
%    pause(0.1);
   
    
end;


end;

figure;
hold on;
%plot(wins','b');

t=sampInt*(1:length(wins));
m=mean(wins);
s=std(wins)./sqrt(size(wins,1)-1);
dd=(min(m)+max(s)):(max(m)+max(s));
plot(0.*dd+sampInt*winsize,dd,'k--');
plot(t,m,'k');
plot(t,m+s,'r');
plot(t,m-s,'r');
axe=gca;
set(axe,'FontName','arial')
set(axe,'fontsize',14)
set(gca,'TickDir','out');
set(gca,'Box','off');
set(gca,'TickLength',[0.02 0.025]);
set(gcf, 'PaperPositionMode', 'auto');
ylabel('pA');
xlabel('time (ms)');
xlim([0 length(wins)*sampInt]);
print('-depsc','-r400','figs/spillburststriggered.eps')
