# Supplementary material for: Synaptic representation of locomotion in single cerebellar granule cells
Source: eLife. 2015 Jun 17;4:e07290. doi: 10.7554/eLife.07290 (PMC4499793; doi:10.7554/eLife.07290)
Supplement: Source code 1. — Custom built software in Matlab (Mathworks). DOI: http://dx.doi.org/10.7554/eLife.07290.011 [file elife07290s001.zip › GCcode/MATLAB/spillover/spilltry.m]

close all;
clear;

T=500;
smallt=0:20;
expf=-exp(-smallt./2);
spikes=1.*((rand(1,T))>0.6);

%3*rand(1,T)
epsctrain=conv(spikes,expf);

plot(epsctrain)

hold; 
delta=0.1;
[maxtab, mintab]=peakdet(epsctrain, delta);

size(mintab)

plot(maxtab(:,1),maxtab(:,2),'r');


figure;

plot(maxtab(:,1),maxtab(:,2),'r');


envx=[];
envy=[];

lastx=1;
lasty=epsctrain(1);
for i=1:size(maxtab,1)
    currx=maxtab(i,1);
    curry=maxtab(i,2);
    
    incx=currx-lastx;
    incy=curry-lasty;
    envx=[envx lastx:currx];
    
    size(incy)
    size(curry)
    size(lasty)
    
    envy=[envy max(epsctrain(lastx:currx) ,((0:incx)*incy./incx) +lasty)];
    lastx=currx;
    lasty=curry;
end;


size(envy)
size(envx)
figure;
plot(epsctrain);
hold;
plot(envx,envy,'g');
%for i=1:size(mintab,1)
    
%    minind=mintab(:,1);
    
%end;
