# Supplementary material for: Synaptic representation of locomotion in single cerebellar granule cells
Source: eLife. 2015 Jun 17;4:e07290. doi: 10.7554/eLife.07290 (PMC4499793; doi:10.7554/eLife.07290)
Supplement: Source code 1. — Custom built software in Matlab (Mathworks). DOI: http://dx.doi.org/10.7554/eLife.07290.011 [file elife07290s001.zip › GCcode/MATLAB/spillover/spilltry_real.m]

close all;
clear;

%T=500;
%smallt=0:20;
%expf=-exp(-smallt./2);
%spikes=1.*((rand(1,T))>0.6);


load 'c1w.txt'
%3*rand(1,T)
epsctrain=c1w(1:90000)';
plot(epsctrain)

hold; 
delta=30;
[maxtab, mintab]=peakdet(epsctrain, delta);

size(mintab)

plot(maxtab(:,1),maxtab(:,2),'r');


figure;

plot(maxtab(:,1),maxtab(:,2),'r');


envx=[];
envy=[];

lastx=1;
lasty=epsctrain(1);
for i=1:size(maxtab,1)
    currx=maxtab(i,1);
    curry=maxtab(i,2);
    
    incx=currx-lastx;
    incy=curry-lasty;
    envx=[envx lastx:currx];
    
    size(incy);
    size(curry);
    size(lasty);
    
    length(0:incx);
    length(lastx:currx);
%    pause;
    envy=[envy max(epsctrain(lastx:currx) ,((0:incx)*incy./incx) +lasty)];
    lastx=currx;
    lasty=curry;
end;


size(envy)
size(envx)
figure;
plot(epsctrain);
hold;
plot(envx,envy,'g');

figure;

plot(envx,envy,'g')


ds=1000;

t=-5000:5000;

ef=(1/sqrt(2*pi*ds.^2))*exp(-t.^2./(2*ds.^2));


figure;
plot(epsctrain);
hold on;
plot(conv(envy,ef,'same'),'r','LineWidth',2);

%spikes=1.*((rand(1,T))>0.6);

%for i=1:size(mintab,1)
    
%    minind=mintab(:,1);
    
%end;
