# Supplementary material for: Synaptic representation of locomotion in single cerebellar granule cells
Source: eLife. 2015 Jun 17;4:e07290. doi: 10.7554/eLife.07290 (PMC4499793; doi:10.7554/eLife.07290)
Supplement: Source code 1. — Custom built software in Matlab (Mathworks). DOI: http://dx.doi.org/10.7554/eLife.07290.011 [file elife07290s001.zip › GCcode/MATLAB/spillover/spilltry_realfit.m]

function [tau1,tau2]=spilltry_realtfit(epsctrain)

%T=500;
%smallt=0:20;
%expf=-exp(-smallt./2);
%spikes=1.*((rand(1,T))>0.6);


%hold; 
delta=10;
[maxtab, mintab]=peakdet(epsctrain, delta);

%size(mintab)

%plot(mintab(:,1),mintab(:,2),'ro');


%figure;

%plot(maxtab(:,1),maxtab(:,2),'r');


x=(1:length(epsctrain));


beta0=[mean(epsctrain),1, 10,5];

%, mintab(:,2)'-mean(epsctrain)

% plot(epsctrain,'b');
% hold on;
% plot(espc_trainfun(beta0,x),'g');
% plot(mintab(:,1),mintab(:,2),'ro'); 
 
% pause;
% figure;
  opt = statset('Display','iter');

  
[beta1,r,l,covb,mse] = nlinfit(x,epsctrain,@espc_trainfun,beta0,opt);


tau1=beta1(2);
tau2=beta1(3);
bl=beta1(1);


plot(epsctrain,'b');
hold on;
plot(espc_trainfun(beta1,x),'g');
plot(mintab(:,1),mintab(:,2),'ro'); 
 
figure;
f=epsctrain-espc_trainfun(beta1,x);
%f2= espc_trainfun(beta1,x);
plot(f,'g');

'dude'
mean(f)
sum(f)
'%'
sum( f).*100./sum(epsctrain-bl)

 %plot(-cumsum(epsctrain-median(epsctrain)),'b');
 %hold on;
 %plot(-cumsum(f2-median(f2)),'g');
 %mean(epsctrain-espc_trainfun(beta1,x))
 
 
% figure;
%     spiketr=zeros(1,length(epsctrain));
%     spiketr(mintab(:,1))=-1;
     
%t=-2000:2000;
%ds=1000;
%ef=(1/sqrt(2*pi*ds.^2))*exp(-t.^2./(2*ds.^2));
%ef=ef./max(ef);
%hold;
%cs=(0.2*std(epsctrain)).*conv(spiketr,ef)+bl+40;

%starti=3000;
%endi=length(epsctrain)+starti-1;
%cs=cs(starti:endi);
%hold on;
%plot(epsctrain,'b');
%plot(cs,'k');
 %figure;
 
 %pause;
 
 function [y1]=espc_trainfun(beta1,x1)
    %     y1=epsctrain(x1);
    
    baseline= beta1(1);
    tau1=beta1(2);
    tau2=beta1(3);
    jump=floor(beta1(4));
   %amps=beta1(3:length(beta1));
    
    amps=mintab(:,2)-baseline;
    
    
    
    t=0:1000;

    
    %ef=exp(- (t)./decay);

    ef=(exp(-t./tau1)-exp(-t./tau2));
    
    ef=ef./min(ef);
    
    
    
    for i=1:size(mintab,1)
        bl=0;
        reft=mintab(i,1);
        for j=max(1,i-10):(i-1)
            currt=mintab(j,1);
            currm=amps(j);
            
            if ((reft-currt+jump) < length(ef))
                bl=bl+currm.*ef(reft-currt+jump);
            end;
        end;
        
        amps(i)=amps(i)-bl;
    end;
    
    y1=0;
    
    
    spiketr=zeros(1,length(x1));
    
    
    spiketr(mintab(:,1))=amps;
    

    'man'
    
    y1=baseline+conv(spiketr,ef);
    
    length(y1);
    length(ef);
    length(spiketr);
   % jump=0;
    startind=jump+1;
    endind=jump+length(x1);
    
   
    y1=y1(startind:endind);
    

    
%    figure
%    plot(y1,'k');
%   hold on;
%    plot(spiketr);
%    pause;
    
    
%    size(x1)
%    pause;
%    for i=1:length(mintab)
%        currt=mintab(i,1);
       
       % amps(i)
%       x1
%        currt
%        decay
        
%        y1=y1+amps(i).*exp(- (x1-currt)./decay);
%        if (currt>x1)
%            break;
%        end;
%    end;
    
%    y1
 end
end
