# Supplementary material for: Synaptic representation of locomotion in single cerebellar granule cells
Source: eLife. 2015 Jun 17;4:e07290. doi: 10.7554/eLife.07290 (PMC4499793; doi:10.7554/eLife.07290)
Supplement: Source code 1. — Custom built software in Matlab (Mathworks). DOI: http://dx.doi.org/10.7554/eLife.07290.011 [file elife07290s001.zip › GCcode/MATLAB/spillover/spilltry_realfit_spline.m]

function [tau1,tau2,baseline_spline,fast_component,mintab,amplitudes,corr,spikebins,slowcompbins,ts]=spilltry_realtfit_spline(epsctrain)

%T=500;
%smallt=0:20;
%expf=-exp(-smallt./2);
%spikes=1.*((rand(1,T))>0.6);


%hold; 


%delta=10;

delta=10;

[maxtab, mintab]=peakdet(epsctrain, delta);

%size(mintab)

%plot(mintab(:,1),mintab(:,2),'ro');


%figure;

%plot(maxtab(:,1),maxtab(:,2),'r');


x=(1:length(epsctrain));


intspl=1000;

%%%%%dude
%%%intspl=5000;

splineX=1:intspl:length(epsctrain);
splineYstart=median(epsctrain)+40;
beta0=[1, 10,7, (splineYstart+0.*splineX) ];
%%%DUDE beta2=10


%, mintab(:,2)'-mean(epsctrain)

% plot(epsctrain,'b');
% hold on;
% plot(espc_trainfun(beta0,x),'g');
% plot(mintab(:,1),mintab(:,2),'ro'); 
 
% pause;
% figure;
  opt = statset('Display','iter');
 %statset('Display','iter');

  
[beta1,r,l,covb,mse] = nlinfit(x,epsctrain,@espc_trainfun,beta0,opt);


tau1=beta1(2);
tau2=beta1(3);
bl=beta1(1);

beta1;

 splineY=beta1(4:length(beta1));
 %amps=beta1(3:length(beta1));
 baseline_spline=interp1(splineX,splineY,1:length(splineX),'spline');
    
    
plot(epsctrain,'b');
hold on;
plot(espc_trainfun(beta1,x),'g');
plot(mintab(:,1),mintab(:,2),'ro'); 
 
figure;
f=epsctrain-espc_trainfun(beta1,x);
%f2= espc_trainfun(beta1,x);
plot(f,'g');

'rms';
std(f);
%mean(f)
%sum(f)
'%';
sum( f).*100./sum(epsctrain-bl);


figure;

plot( (baseline_spline-min(baseline_spline)),'r');
hold on;

t=-5000:5000;
ds=5000;
ef=(1/sqrt(2*pi*ds.^2))*exp(-t.^2./(2*ds.^2));
ef=ef./sum(ef);
hold on;

cs=conv(epsctrain-baseline_spline,ef);
cs=cs-min(cs);
starti=1;
endi=length(epsctrain)+starti-1;
cs=cs(starti:endi);
plot(espc_trainfun(beta1,x)-baseline_spline-10,'g');


Nbins=10;

spikebins=zeros(Nbins,1);
slowbins=zeros(Nbins,1);
slowcompbins=zeros(Nbins,1);


for k=1:size(mintab,1)
    currmin=mintab(k,1);
    ind=floor(currmin.* Nbins./length(baseline_spline))+1;
    spikebins(ind)=spikebins(ind)+1;
end;

ms=baseline_spline;
for k=1:Nbins
    inc=floor(length(ms)/Nbins);
    ind=min((1:inc) + (k-1) .* inc,length(baseline_spline));
    

    slowbins(k)=mean(baseline_spline(ind));
end;


bs=-baseline_spline;
bs=bs-min(bs);
for k=1:Nbins
    inc=floor(length(ms)/Nbins);
    ind=min((1:inc) + (k-1) .* inc,length(baseline_spline));
    

    
    slowcompbins(k)=mean(bs(ind));
end;


%figure;
[xc,lags]=xcorr(spikebins-mean(spikebins),slowbins-mean(slowbins),0,'coeff');
%plot(lags,-xc);

xc=-xc;

corr=max(xc);

%try with gaussian
ds=3000;
gwd=6000;
t=(-gwd):(gwd);
ef=(1/sqrt(2*pi*ds.^2))*exp(-t.^2./(2*ds.^2));

ef=ef./sum(ef);

spiketrain=zeros(1,size(baseline_spline,2));
spiketrain(1,mintab(:,1))=1;
spikerate=conv(spiketrain,ef,'same');
figure;


size(spikerate)
size(baseline_spline)

corrind=(gwd:(length(baseline_spline)-gwd));

bs=baseline_spline(corrind);
spikerate=spikerate(corrind);

figure;
plot((bs-mean(bs))./std(bs),'r');
plot((spikerate-mean(spikerate))./std(spikerate),'r');


[xc,lags]=xcorr(spikerate-mean(spikerate),bs-mean(bs),0,'coeff');

xc=-xc;

[corr,corri]=max(xc);

corr
ts=lags(corri);
%pause;

fast_component=espc_trainfun(beta1,x)-baseline_spline;
amplitudes=mintab(:,2)-baseline_spline(mintab(:,1))';

%plot(epsctrain-baseline_spline-10,'g');

%plot(-cumsum(epsctrain-median(epsctrain)),'b');
 %hold on;
 %plot(-cumsum(f2-median(f2)),'g');
 %mean(epsctrain-espc_trainfun(beta1,x))
 
 
% figure;
%     spiketr=zeros(1,length(epsctrain));
%     spiketr(mintab(:,1))=-1;
     
%t=-2000:2000;
%ds=1000;
%ef=(1/sqrt(2*pi*ds.^2))*exp(-t.^2./(2*ds.^2));
%ef=ef./max(ef);
%hold;
%cs=(0.2*std(epsctrain)).*conv(spiketr,ef)+bl+40;

%starti=3000;
%endi=length(epsctrain)+starti-1;
%cs=cs(starti:endi);
%hold on;
%plot(epsctrain,'b');
%plot(cs,'k');
 %figure;
 
 %pause;
 
 function [y1]=espc_trainfun(beta1,x1)
    %     y1=epsctrain(x1);
    
    tau1=abs(beta1(1));
    tau2=abs(beta1(2));
    
    
    debug=0;
    
    %%%dude
%    if tau1>5
%    tau1=5
%    end;
    
%    if tau2>15
%    tau2=15;
%    end;
    %%%
    
    jump=floor(beta1(3));
    
    splineY=beta1(4:length(beta1));
   %amps=beta1(3:length(beta1));
    baseline_spline=interp1(splineX,splineY,1:length(x1),'spline');
    
    %,epsctrain);
   
    
    
   
    amps=mintab(:,2)-baseline_spline(mintab(:,1))';
    
   
    
    t=0:1000;

    
    %ef=exp(- (t)./decay);

    ef=(exp(-t./tau1)-exp(-t./tau2));
 
    
 if debug==1
    'minef'
    min(ef)
    
    
    if min(ef)==0
    'NAN'
    
    end;
    
%%%%%    ef=ef./min(ef);
 end;

 
   if isinf(max(abs(ef)))
       
       tau1
       tau2
     'maxabs'
    plot(ef)
   pause;
    end;
 
ef=ef./max(abs(ef));
 ef=abs(ef);
    
    
    for i=1:size(mintab,1)
        bl=0;
        reft=mintab(i,1);
        for j=max(1,i-10):(i-1)
            currt=mintab(j,1);
            currm=amps(j);
            
            if ((reft-currt+jump) < length(ef))
                bl=bl+currm.*ef(reft-currt+jump);  %-  baseline_spline(currt)+baseline_spline(reft);
            end;
        end;
        
        amps(i)=amps(i)-bl;
    end;
    
    y1=0;
    
    
    spiketr=zeros(1,length(x1));
    
    
    spiketr(mintab(:,1))=amps;
    

   
    
    y1=conv(spiketr,ef);
    

if debug==1
'tau1'
tau1
'tau2'
tau2
'ef'
mean(ef)

'a'
mean(amps)
'y'
mean(y1)
'b'
mean(baseline_spline)
end;

    
    
    length(y1);
    length(ef);
    length(spiketr);
   % jump=0;
    startind=jump+1;
    endind=jump+length(x1);
    
   
    y1=y1(startind:endind)+baseline_spline;
    

 
%    y1
 


if debug==1 && tau2==15
hold on;
plot(epsctrain,'b');
plot(y1,'k');
plot(baseline_spline,'r');
hold off;
   pause;
end;    
%    figure
%    plot(y1,'k');
%   hold on;
%    plot(spiketr);
%    pause;
    
    
%    size(x1)
%    pause;
%    for i=1:length(mintab)
%        currt=mintab(i,1);
       
       % amps(i)
%       x1
%        currt
%        decay
        
%        y1=y1+amps(i).*exp(- (x1-currt)./decay);
%        if (currt>x1)
%            break;
%        end;
%    end;
    
%    y1
 end
end


function [y]=softmax(x1,x2)
y=zeros(1,length(x1));
alpha=0.01;
for i=1:length(y)
    y(i)=((x1(i).*exp(alpha.*x1(i))+x2(i).*exp(alpha.*x2(i)))/(exp(alpha.*x1(i))+exp(alpha.*(x2(i)))));
end
end
