# Supplementary material for: Synaptic representation of locomotion in single cerebellar granule cells
Source: eLife. 2015 Jun 17;4:e07290. doi: 10.7554/eLife.07290 (PMC4499793; doi:10.7554/eLife.07290)
Supplement: Source code 1. — Custom built software in Matlab (Mathworks). DOI: http://dx.doi.org/10.7554/eLife.07290.011 [file elife07290s001.zip › GCcode/MATLAB/stance_analysis/analyzespill.m]

close all; clear; pack;


errs=zeros(0,2);
shuffled_errs_mean=zeros(0,2);
shuffled_errs_sd=zeros(0,2);
errs_z_score=zeros(0,2);
cvs=zeros(0,2);
oss=zeros(0,2);

numshuffle=1;

shuffled_oss_mean=zeros(0,2);
shuffled_oss_sd=zeros(0,2);
oss_z_score=zeros(0,2);
syntherrs=[];


for cellind=1:9
    
%pause;

    
switch cellind
    case 1
        load 'analyzed/EPSCs/110106cell6EPSCldat29.mat';
        load ../spillover/spill110106030
    case 2
        load 'analyzed/EPSCs/10910cell1EPSCldat16.mat'
        load ../spillover/spill10910007

    case 3
        load 'analyzed/EPSCs/110106cell1EPSCldat11.mat'
        load ../spillover/spill110106002

    case 4
        load 'analyzed/EPSCs/10519cell1EPSCldat03.mat'
        load '../spillover/spill10519000';

    case 5
        load 'analyzed/EPSCs/110111cell1EPSCldat00.mat'
        load ../spillover/spill110111000;
    case 6
        load 'analyzed/EPSCs/110112cell4EPSCldat41.mat'
        load ../spillover/spill110112040
    case 7
        load 'analyzed/EPSCs/090111cell1EPSCldat00.mat'
        load ../spillover/spill090111cell1EPSCs00.mat 
    case 8
        load 'analyzed/EPSCs/110111cell2EPSCldat015.mat'
        load ../spillover/spill110111cell2EPSC015.mat
    case 9
        load 'analyzed/EPSCs/120111cell1EPSCldat02.mat'
       load '../spillover/spill120111cell1EPSC02.mat'     
end


[bins,valbins]=convspill(spillmat);


binsize=0.0334;

bins=-bins;

%DUDE
%plot(binsize*(1:length(bins)),bins,'g');
%pause;
%continue;

leftfore=ldat(:,1);
rightfore=ldat(:,2);


epsize=40;
eppre=15;


%shuffletrials as control?


%t=-100:100;
%ef=exp(-t.^2/1.5);
%ef=ef./sum(ef);
%bins=conv(bins,ef,'same');


for limbind=1:2

    
f1=figure;
bins_eps=[];
stance_eps=[];

dat=ldat(:,limbind);


currstate=dat(1);


length(dat)
length(bins)
%pause;

for i=2:min(length(bins),length(dat))
    
    nextstate=dat(i);
    if currstate~=nextstate;

    
        if nextstate==1 %starting swing
            
             starti=i-eppre;
            
            if ( starti>0 && (starti+epsize)<min(length(bins),length(dat))) 
                
                stance_eps=[stance_eps; dat(starti:(starti+epsize-1))'];
                bins_eps=[bins_eps; bins(starti:(starti+epsize-1))'];
            end
        end;
    end;
    
    currstate=nextstate;
    
end;


tinc=33.4;

%plot(tinc*((1:size(stance_eps,2))-1),mean(stance_eps),'b');


md=mean(bins_eps);
sd=std(bins_eps)./sqrt(size(bins_eps,1)-1);

size(md)
md1=md(10:30);

[cv]=circularvariance(md1);

cvs(cellind,limbind)=cv;

[os]=orientation_selectivity(md);
oss(cellind,limbind)=os;

oss
%size(md)


%pause;

figure(f1);
hold on;
fo=mean(md(1:eppre/2));
%%%plot(tinc*((1:size(stance_eps,2))-1),(md-fo)./fo,'r');

freqfac=1e3/tinc;
ts=tinc*((1:size(stance_eps,2))-1);
errorbar(ts,md,sd,'ro');
plot(ts,md,'r');

%save(strcat('filt/Spill_',num2str(cellind),'_',num2str(limbind)),'md','ts');
%continue;

%plot(30*((1:size(stance_eps,2))-1),m_dat-sm_dat,'k-.');
%plot(30*((1:size(stance_eps,2))-1),m_dat+sm_dat,'k-.');

%text(tinc*eppre,1.2,'string') 
%text((eppre-1)*tinc,1.2,'Swing phase') 
%line([(eppre-1) (eppre+5)]*tinc,[1.1 1.1],'LineWidth',3,'Color',[.2 .2 .2])

%%%legend('limb swing','events');
xlabel('time (ms)');

if limbind==1
    title('Left forelimb');
else
    title('Right forelimb');
end;
axe=gca;
set(axe,'FontName','arial')
set(axe,'fontsize',14)
set(gca,'TickDir','out');
set(gca,'Box','off');
set(gca,'TickLength',[0.02 0.025]);

%%%ylim([-0.9 1.3]);

set(gcf,'position',[450, 200, 400, 200]);

print('-depsc','-r400',strcat('analyzed/spill/figs/stance_cell',num2str(cellind),'_limb',num2str(limbind),'.eps'));


%entropy
a=bins(1:min(length(bins),length(dat)));
b=dat(1:min(length(bins),length(dat)));

len=1400;

epsmall=10;
chopA=[];
chopB=[];
for i=1:len
    curra=a(i:(i+epsmall-1));
    currb=b(i:(i+epsmall-1));
    
    chopA=[chopA;curra'];
    chopB=[chopB;currb'];
end;

errmat=[];
evmat=[];
for kkk=1:numshuffle
   err=[1 1];syntherr=1;ev=1;
    [err,syntherr,ev]=gethmmpredictionerror(ldat,bins,4,2,12);

   
errmat=[errmat;err];
evmat=[evmat;ev];
errmat
end;
errs(cellind,limbind)=mean(errmat(:,limbind));
evs{cellind,limbind}=evmat;
%%%%%%%syntherrs=[syntherr;syntherrs];


shuff_oss=zeros(numshuffle,1);
shuff_errs=zeros(numshuffle,1);
shuff_evs=[];
%%%%%%%% OSSS


size(stance_eps)

for ooo=1:numshuffle
    
    
    tmpbin=[];
    
    for uuu=1:size(stance_eps,1)
    ind=1+randi(length(bins)-epsize-1);
    tmpbin=[tmpbin; bins(ind:ind+epsize)'];
    
    md=mean(tmpbin);
    [os]=orientation_selectivity(md);

    
    end;
    shuff_oss(ooo)=os;
    
end;


for mmm=1:numshuffle
    shuff_bins=bins(randperm(length(bins)));
 
     lambda=sum(bins)./length(bins);

         err=[1 1];syntherr=1;ev=1;
         [err,syntherr,ev]=gethmmpredictionerror(ldat,shuff_bins,4,2,12);


    shuff_errs(mmm)=err(:,limbind);
  
    shuff_evs=[shuff_evs;ev];
    
end;

shuffled_oss_mean(cellind,limbind)=mean(shuff_oss);
shuffled_oss_sd(cellind,limbind)=std(shuff_oss); 
oss_z_score(cellind,limbind)=(oss(cellind,limbind)-shuffled_oss_mean(cellind,limbind))./shuffled_oss_sd(cellind,limbind)

    
  shuffled_errs_mean(cellind,limbind)=mean(shuff_errs);
  shuffled_errs_sd(cellind,limbind)=std(shuff_errs);
  errs_z_score(cellind,limbind)=(errs(cellind,limbind)-shuffled_errs_mean(cellind,limbind))./shuffled_errs_sd(cellind,limbind)

  shuff_evs_tot{cellind,limbind}=shuff_evs; 
    
end;


save('Spillerrs','errs','evs','errs_z_score','cvs','oss','oss_z_score','shuff_evs_tot');


end;
