# Supplementary material for: Synaptic representation of locomotion in single cerebellar granule cells
Source: eLife. 2015 Jun 17;4:e07290. doi: 10.7554/eLife.07290 (PMC4499793; doi:10.7554/eLife.07290)
Supplement: Source code 1. — Custom built software in Matlab (Mathworks). DOI: http://dx.doi.org/10.7554/eLife.07290.011 [file elife07290s001.zip › GCcode/MATLAB/stance_analysis/circularvariance.m]

function [cv]=circularvariance(r)

r=r;
N=length(r);


wghts=exp((0:N-1).*((i.*2*pi)/(N-1)));


%figure;

er=r.*wghts;
%polar(angle(er),abs(er));

%plot(r)
%plot(real(wghts),'r')
%hold on;
%plot(imag(wghts),'g');


cvz=sum(r.*wghts)./sum(r);

cv=abs(cvz);

cv=1-cv;

%pause;
