# Supplementary material for: Synaptic representation of locomotion in single cerebellar granule cells
Source: eLife. 2015 Jun 17;4:e07290. doi: 10.7554/eLife.07290 (PMC4499793; doi:10.7554/eLife.07290)
Supplement: Source code 1. — Custom built software in Matlab (Mathworks). DOI: http://dx.doi.org/10.7554/eLife.07290.011 [file elife07290s001.zip › GCcode/MATLAB/stance_analysis/convev.m]

function [w]=convev(v,ind)
w={};
for i=1:size(v,1)
   currv=v(i,:);
   currv=currv{1};
   if (size(currv,1)>1)
       currv=currv(:,ind);
       w{i}=currv;
   end;
end;
