# Supplementary material for: Synaptic representation of locomotion in single cerebellar granule cells
Source: eLife. 2015 Jun 17;4:e07290. doi: 10.7554/eLife.07290 (PMC4499793; doi:10.7554/eLife.07290)
Supplement: Source code 1. — Custom built software in Matlab (Mathworks). DOI: http://dx.doi.org/10.7554/eLife.07290.011 [file elife07290s001.zip › GCcode/MATLAB/stance_analysis/errortry.m]

load tmpeval

path;
trainY;
figure;

plot(diff(path)>0.4,'r');
hold;
plot(diff(trainY)>0.4,'b');


bintrain=double(diff(trainY)>0.4);
binpath=double(diff(path)>0.4);

%van Rossum distance
TR=20;

t=0:100;

ef=exp(-t./TR);


pathf=conv(binpath,ef);
trainf=conv(bintrain,ef);

DR=(1/TR)*sum((pathf-trainf).^2);

DR


%Schreiber distance
figure;
ds=5;

t=-50:50;

ef=(1/sqrt(2*pi*ds.^2))*exp(-t.^2./(2*ds.^2));


pathf=conv(binpath,ef);
trainf=conv(bintrain,ef);

%pathf=pathf;
%trainf=trainf;

[xc,lags]=xcorr(pathf,trainf,'coeff');

m=max(xc);
%Schreiber S, Fellous JM, Whitmer JH, Tiesinga PHE, Sejnowski TJ (2003). A
%new correlation based measure of spike timing reliability. Neurocomputing %52:925?931.

m
plot(lags,xc);
