# Supplementary material for: Synaptic representation of locomotion in single cerebellar granule cells
Source: eLife. 2015 Jun 17;4:e07290. doi: 10.7554/eLife.07290 (PMC4499793; doi:10.7554/eLife.07290)
Supplement: Source code 1. — Custom built software in Matlab (Mathworks). DOI: http://dx.doi.org/10.7554/eLife.07290.011 [file elife07290s001.zip › GCcode/MATLAB/stance_analysis/evalprediction.m]

function [ev]=evalprediction(actual,predicted,window)


A=actual;
B=predicted;


AI=find(A);
NA=length(A);
Nkdat=sum(A);
NB=length(B);
NkB=sum(B);
fA=sum(A)./NA;
fB=sum(B)./NB;
Bold=B;

nmatch=0;
matches=[];
for i=1:length(AI)
    currind=AI(i);
    
    if (currind-window>1)
        win=currind-window:currind;
        
        matched=0;
        for k=win
            if B(k)==1;
                matched=1;
                B(k)=0;
                break;
            end;
                
        end;
        
        if matched==1
            nmatch=nmatch+1;
            matches=[matches currind];
            continue;
        end;
    end;
    
    
    if (currind+window<length(A))
        win=currind:(currind+window);
        
        matched=0;
        for k=win
            if B(k)==1;
                matched=1;
                B(k)=0;
                break;
            end;
                
        end;
        
        if matched==1
            nmatch=nmatch+1;
            matches=[matches currind];
            continue;
        end;
    end;
    
    
end;


ev.Nactual=Nkdat;
ev.Npredicted=NkB;
ev.Nmatch=nmatch;
ev.PPV=ev.Nmatch./ev.Npredicted;
ev.precision=ev.Nmatch./ev.Npredicted;
ev.recall=ev.Nmatch./ev.Nactual;
ev.F1=2*(ev.precision*ev.recall)/(ev.precision+ev.recall);

ev.PPV=ev.recall;
