# Supplementary material for: Synaptic representation of locomotion in single cerebellar granule cells
Source: eLife. 2015 Jun 17;4:e07290. doi: 10.7554/eLife.07290 (PMC4499793; doi:10.7554/eLife.07290)
Supplement: Source code 1. — Custom built software in Matlab (Mathworks). DOI: http://dx.doi.org/10.7554/eLife.07290.011 [file elife07290s001.zip › GCcode/MATLAB/stance_analysis/findvidcorrelationslist.m]

load 'analyzed/EPSCs/stance_10519_000-003'
load 'analyzed/EPSCs/bins03'
findvidcorrelations(options,bins,'max03')

%pause;


load 'analyzed/EPSCs/stance_CIMG0004'
load 'analyzed/EPSCs/bins11'
findvidcorrelations(options,bins,'max11')


load 'analyzed/EPSCs/stance_10910_006-016'
load 'analyzed/EPSCs/bins16'
findvidcorrelations(options,bins,'max16')


load 'analyzed/EPSCs/stance_CIMG0014'
load 'analyzed/EPSCs/bins29'
findvidcorrelations(options,bins,'max29')


load 'analyzed/EPSCs/stance_CIMG0001'
load 'analyzed/EPSCs/bins00'
findvidcorrelations(options,bins,'max00')


load 'analyzed/EPSCs/stance_CIMG0008'
load 'analyzed/EPSCs/bins41'
findvidcorrelations(options,bins,'max41')
