# Supplementary material for: Synaptic representation of locomotion in single cerebellar granule cells
Source: eLife. 2015 Jun 17;4:e07290. doi: 10.7554/eLife.07290 (PMC4499793; doi:10.7554/eLife.07290)
Supplement: Source code 1. — Custom built software in Matlab (Mathworks). DOI: http://dx.doi.org/10.7554/eLife.07290.011 [file elife07290s001.zip › GCcode/MATLAB/stance_analysis/gethmmpredictionerrorfig.m]

function [errs,syntherrs]=gethmmpredictionerrorfig(ldat,bins,nummixtures,normmode,epsize,fname)

addpath('bnt')
addpath(genpathKPM(pwd))


eventmat=bins;


numlimbs=2;
numtries=1;
errs=zeros(1,numlimbs);
syntherrs=zeros(1,numlimbs);

for limbind=1:numlimbs
gaitmat=ldat(:,limbind);


%epsize=12;
%epsize=20;

len=min(length(eventmat),length(gaitmat))-epsize;
%len=1400;
len

trainX=[];
trainY=[];
testX=[];
testY=[];

bln=3;

for i=1:len
    curra=eventmat(i:(i+epsize-1));
    
    
    
%   currb= gaitmat(i+floor(epsize/2));
    
    starti=i+floor(epsize/2);
   % currb= sum(gaitmat( (starti-3):(starti+3)))>2;
 
    currb=gaitmat(starti);
    
    if normmode==1
    curra=curra./mean(curra);
    end
    if normmode==2
     bl=mean(curra(1:bln));
     curra=curra-bl;
     
%    'dude'
    end;
    if (i<floor(3*len/3))
    trainX=[trainX;curra'];
    trainY=[trainY;currb];
    else
        testX=[testX;curra'];
        testY=[testY;currb];        
    end;
end;


trainX=trainX';
trainY=trainY';


emp_mat=zeros(2,2);


tempY=1-trainY;
preval=tempY+1;
for i=2:length(tempY)
    currval=tempY(i)+1;
    emp_mat(preval,currval)=emp_mat(preval,currval)+1;
    preval=currval;
end;


for k=1:numtries

    
    
  try  
    
    data=trainX;

  O = size(trainX,1);          %Number of coefficients in a vector 
  T = size(trainX,2);         %Number of vectors in a sequence 
  nex = 1;        %Number of sequences 
  M = nummixtures;          %Number of mixtures 
  Q = 2;          %Number of states 

  
cov_type = 'full';


% initial guess of parameters
prior0 = normalise([sum(trainY),length(trainY)-sum(trainY)]);

prior0
transmat0 = mk_stochastic(emp_mat');

Q*M
data
cov_type

  [mu0, Sigma0] = mixgauss_init(Q*M, data, cov_type);
  mu0 = reshape(mu0, [O Q M]);
  Sigma0 = reshape(Sigma0, [O O Q M]);
  mixmat0 = mk_stochastic(rand(Q,M));


[LL, prior1, transmat1, mu1, Sigma1, mixmat1] = ...
    mhmm_em(data, prior0, transmat0, mu0, Sigma0, mixmat0, 'max_iter', 5000,'adj_prior', 0);
%'adj_trans', 0);


loglik = mhmm_logprob(data, prior1, transmat1, mu1, Sigma1, mixmat1);


B = mixgauss_prob(data, mu1, Sigma1, mixmat1);
[path] = viterbi_path(prior1, transmat1, B);


hmm_model.prior=prior1;
hmm_model.transmat=transmat1;
hmm_model.mu=mu1;
hmm_model.Sigma=Sigma1;
hmm_model.mixmat=mixmat1;


[d,t,syntherr]=getSchreiberDistance(path,trainY,hmm_model);
errs(1,limbind)=max(errs(limbind),d);
syntherrs(1,limbind)=max(syntherrs(limbind),syntherr);


pfig=figure;
figure(pfig);
%hold off;

%plot(4+(diff(path)>0.3),'b','MarkerFaceColor',[0 0 1]);
%%hold on;
%plot(0+(diff(trainY)>0.3),'r','MarkerFaceColor',[1 0 0]);


plot(4+path,'b','MarkerFaceColor',[0 0 1]);
hold on;
plot(0+trainY,'r','MarkerFaceColor',[1 0 0]);
%'dude'


'dude'


axe=gca;
set(axe,'FontName','arial')

%'dude1'
set(axe,'fontsize',14)
set(gca,'TickDir','out');
%'dude2'
set(gca,'Box','off');
set(gca,'TickLength',[0.02 0.025]);
%'dude3'
ylim([0 10]);

print('-depsc','-r400',strcat('figs/',fname))

%pause;
close(pfig);

%pause;

  
  
  catch exc
%      'dude' +exc
  end;

end;

end;
%close(pfig);
