# Supplementary material for: Synaptic representation of locomotion in single cerebellar granule cells
Source: eLife. 2015 Jun 17;4:e07290. doi: 10.7554/eLife.07290 (PMC4499793; doi:10.7554/eLife.07290)
Supplement: Source code 1. — Custom built software in Matlab (Mathworks). DOI: http://dx.doi.org/10.7554/eLife.07290.011 [file elife07290s001.zip › GCcode/MATLAB/stance_analysis/getroi.m]

%copyright 2010 Alexandre Mathy

function [roi]=getroi(fn)


f=figure;
    readerobj=mmreader(fn);
    vidFrames = read(readerobj,1);
    frame = vidFrames(:,:,:);
    imshow(frame);
    
    
    numrois=0;
    
    


  
    s='STA roi';
    
    roi.pos=getroihelper(s);
           
close(f);
   
end


function X=getroihelper(label)
	strcat('ROI for: ' , label)
	h=imrect();
	pos = wait(h);
	X=[pos(1) pos(2) pos(1)+pos(3) pos(2)+pos(4)];
end
