# Supplementary material for: Synaptic representation of locomotion in single cerebellar granule cells
Source: eLife. 2015 Jun 17;4:e07290. doi: 10.7554/eLife.07290 (PMC4499793; doi:10.7554/eLife.07290)
Supplement: Source code 1. — Custom built software in Matlab (Mathworks). DOI: http://dx.doi.org/10.7554/eLife.07290.011 [file elife07290s001.zip › GCcode/MATLAB/stance_analysis/ldstry.m]

clf;
close all;
clear classes all;


%addpath('MutualInformation')
%addpath('mi')
%addpath('ami')
addpath('bnt')
addpath(genpathKPM(pwd))


%a=uint8(rand(1,100)>0.25);
%b=uint8(rand(1,100)>0.25);
%entropy(a)

%mutualinfo(a,b)


%load 'analyzed/EPSCs/ldat29.mat';
%load 'analyzed/EPSCs/bins29.mat';

%load 'analyzed/EPSCs/ldat16.mat';
%load 'analyzed/EPSCs/bins16.mat';

load 'analyzed/EPSCs/ldat11.mat'
load 'analyzed/EPSCs/bins11.mat'


%load 'analyzed/EPSCs/ldat03.mat'
%load 'analyzed/EPSCs/bins03.mat'

%load 'analyzed/EPSCs/ldat00.mat'
%load 'analyzed/EPSCs/bins00.mat'

%load 'analyzed/EPSCs/ldat41.mat'
%load 'analyzed/EPSCs/bins41.mat'


gaitmat=ldat(:,1);

%gaitmat=diff(gaitmat)>0.4
eventmat=bins;

%gaitmat=downsample(gaitmat,2);
%eventmat=downsample(eventmat,2);


epsize=12;
%epsize=15;

len=min(length(eventmat),length(gaitmat))-epsize;
%len=1400;
len

trainX=[];
trainY=[];
testX=[];
testY=[];

bln=3;

for i=1:len
    curra=eventmat(i:(i+epsize-1));
    
    
    
%   currb= gaitmat(i+floor(epsize/2));
    
    starti=i+floor(epsize/2);
   % currb= sum(gaitmat( (starti-3):(starti+3)))>2;
 
    currb=gaitmat(starti);
    curra=curra./mean(curra);
    
    if (i<floor(3*len/3))
    trainX=[trainX;curra'];
    trainY=[trainY;currb];
    else
        testX=[testX;curra'];
        testY=[testY;currb];        
    end;
end;


trainX=trainX';
trainY=trainY';


emp_mat=zeros(2,2);


tempY=trainY;
preval=tempY+1;
for i=2:length(tempY)
    currval=tempY(i)+1;
    emp_mat(preval,currval)=emp_mat(preval,currval)+1;
    preval=currval;
end;


data=trainX;

  O = size(trainX,1);          %Number of coefficients in a vector 
  T = size(trainX,2);         %Number of vectors in a sequence 
  nex = 1;        %Number of sequences 
  M = 3;          %Number of mixtures 
  Q = 2;          %Number of states 

  
cov_type = 'full';


% initial guess of parameters
prior0 = normalise([sum(trainY),length(trainY)-sum(trainY)]);

prior0
transmat0 = mk_stochastic(emp_mat');


  [mu0, Sigma0] = mixgauss_init(Q*M, data, cov_type);
  mu0 = reshape(mu0, [O Q M]);
  Sigma0 = reshape(Sigma0, [O O Q M]);
  mixmat0 = mk_stochastic(rand(Q,M));


[LL, prior1, transmat1, mu1, Sigma1, mixmat1] = ...
    mhmm_em(data, prior0, transmat0, mu0, Sigma0, mixmat0, 'max_iter', 5000,'adj_prior', 0);
%'adj_trans', 0);


loglik = mhmm_logprob(data, prior1, transmat1, mu1, Sigma1, mixmat1);


B = mixgauss_prob(data, mu1, Sigma1, mixmat1);
[path] = viterbi_path(prior1, transmat1, B);

plot(path)
hold;
plot(trainY,'r')


disppath=(diff(path)>0.2);
disptrain=(diff(trainY)>0.2);
disppath=disppath(1:1000);
disptrain=disptrain(1:1000);

pawplot( [disppath;disptrain]);

save('tmpeval','trainY','path','mu1');

hmm_model.prior=prior1;
hmm_model.transmat=transmat1;
hmm_model.mu=mu1;
hmm_model.Sigma=Sigma1;
hmm_model.mixmat=mixmat1;


[d,t]=getSchreiberDistance(path,trainY,hmm_model);


%[initState, transmat, mu, Sigma] = gausshmm_train_observed(data, trainY+1, 2);
%transmat
%initState
%mu
