# Supplementary material for: Synaptic representation of locomotion in single cerebellar granule cells
Source: eLife. 2015 Jun 17;4:e07290. doi: 10.7554/eLife.07290 (PMC4499793; doi:10.7554/eLife.07290)
Supplement: Source code 1. — Custom built software in Matlab (Mathworks). DOI: http://dx.doi.org/10.7554/eLife.07290.011 [file elife07290s001.zip › GCcode/MATLAB/stance_analysis/ldstry2.m]

clf;
close all;
clear classes all;


%addpath('MutualInformation')
%addpath('mi')
%addpath('ami')
addpath('pmtk3-2april2011')
addpath(genpathPMTK(pwd))


%a=uint8(rand(1,100)>0.25);
%b=uint8(rand(1,100)>0.25);
%entropy(a)

%mutualinfo(a,b)


%load 'analyzed/EPSCs/ldat11.mat'
%load 'analyzed/EPSCs/bins11.mat'

%load 'analyzed/EPSCs/ldat16.mat'
%load 'analyzed/EPSCs/bins16.mat'
%load 'analyzed/EPSCs/ldat41.mat'
%load 'analyzed/EPSCs/bins41.mat'

load 'analyzed/EPSCs/ldat29.mat';
load 'analyzed/EPSCs/bins29.mat';

gaitmat=ldat(:,1);
eventmat=bins;

%gaitmat=downsample(gaitmat,2);
%eventmat=downsample(eventmat,2);


epsize=12;

len=min(length(eventmat),length(gaitmat))-epsize;
%len=1400;
len

trainX=[];
trainY=[];
testX=[];
testY=[];

for i=1:len
    curra=eventmat(i:(i+epsize-1));
    
    
    
%    currb= gaitmat(i+floor(epsize/2));
    
    starti=i+floor(epsize/2);
    currb= sum(gaitmat( (starti-3):(starti+3)))>4;
    
    
    curra=curra./mean(curra);
    
    if (i<floor(3*len/3))
    trainX=[trainX;curra'];
    trainY=[trainY;currb];
    else
        testX=[testX;curra'];
        testY=[testY;currb];        
    end;
end;


trainX=trainX';
trainY=trainY';


emp_mat=zeros(2,2);


tempY=trainY;
preval=tempY+1;
for i=2:length(tempY)
    currval=tempY(i)+1;
    emp_mat(preval,currval)=emp_mat(preval,currval)+1;
    preval=currval;
end;


data=trainX;

  O = size(trainX,1);          %Number of coefficients in a vector 
  T = size(trainX,2);         %Number of vectors in a sequence 
  nex = 1;        %Number of sequences 
  M = 4;          %Number of mixtures 
  Q = 2;          %Number of states 

  
cov_type = 'full';


% initial guess of parameters
prior0 = normalise([sum(trainY),length(trainY)-sum(trainY)]);

prior0
transmat0 = mk_stochastic(emp_mat);


  [mu0, Sigma0] = mixgauss_init(Q*M, data, cov_type);
  mu0 = reshape(mu0, [O Q M]);
  Sigma0 = reshape(Sigma0, [O O Q M]);
  mixmat0 = mk_stochastic(rand(Q,M));

model = hmmFit(data, Q, 'mixGaussTied', 'verbose', true, ...
    'nRandomRestarts', 10, 'maxiter', 5000, 'nmix', M,'pi0',prior0,'trans0',transmat0); 

path= hmmMap(model,data);

plot(path)
hold;
plot(gaitmat,'r')


%[initState, transmat, mu, Sigma] = gausshmm_train_observed(data, trainY+1, 2);
%transmat
%initState
%mu
