# Supplementary material for: Synaptic representation of locomotion in single cerebellar granule cells
Source: eLife. 2015 Jun 17;4:e07290. doi: 10.7554/eLife.07290 (PMC4499793; doi:10.7554/eLife.07290)
Supplement: Source code 1. — Custom built software in Matlab (Mathworks). DOI: http://dx.doi.org/10.7554/eLife.07290.011 [file elife07290s001.zip › GCcode/MATLAB/stance_analysis/mitry.m]

addpath('MutualInformation')
addpath('mi')
addpath('ami')


%a=uint8(rand(1,100)>0.25);
%b=uint8(rand(1,100)>0.25);
%entropy(a)

%mutualinfo(a,b)


load 'analyzed/EPSCs/ldat11.mat'
load 'analyzed/EPSCs/bins11.mat'

%load 'analyzed/EPSCs/ldat16.mat'
%load 'analyzed/EPSCs/bins16.mat'
%load 'analyzed/EPSCs/ldat41.mat'
%load 'analyzed/EPSCs/bins41.mat'

a=ldat(:,1);
b=bins;


epsize=20;
len=1400;

chopA=[];
chopB=[];
for i=1:len
    curra=a(i:(i+epsize-1));
    currb=b(i:(i+epsize-1));
    
    chopA=[chopA;curra'];
    chopB=[chopB;currb'];
end;


size(a)
size(b)
entropy(a)
entropy(b)

mutualinfo(a(1:1400),b(1:1400))

pause;

size(chopA)
size(chopB)
entropy(chopA)
entropy(chopB)

mutualinfo(chopA,chopB)


lag = 25;
nBins = [15 15];
[iy ry] = ami([a(1:1400) b(1:1400)],nBins,lag);


%MutualInformation(chopA,chopB)
