# Supplementary material for: Synaptic representation of locomotion in single cerebellar granule cells
Source: eLife. 2015 Jun 17;4:e07290. doi: 10.7554/eLife.07290 (PMC4499793; doi:10.7554/eLife.07290)
Supplement: Source code 1. — Custom built software in Matlab (Mathworks). DOI: http://dx.doi.org/10.7554/eLife.07290.011 [file elife07290s001.zip › GCcode/MATLAB/stance_analysis/orientation_selectivity.m]

function [os]=orientation_selectivity(r)

mx=max(r);
mi=min(r);
mn=mean(r);


os=(mx-mi)/(mx+mi);


%os=sum(abs(r-mn))/sum(r);


%o1=abs(mx-mn)/mn;
%o2=abs(mi-mn)/mn;

%os=max(o1,o2);

%pause;
