# Supplementary material for: Synaptic representation of locomotion in single cerebellar granule cells
Source: eLife. 2015 Jun 17;4:e07290. doi: 10.7554/eLife.07290 (PMC4499793; doi:10.7554/eLife.07290)
Supplement: Source code 1. — Custom built software in Matlab (Mathworks). DOI: http://dx.doi.org/10.7554/eLife.07290.011 [file elife07290s001.zip › GCcode/MATLAB/stance_analysis/pawfig.m]

load ldat11;
dd1=diff(ldat(:,1))>0.3; 
dd2=diff(ldat(:,2))>0.3;

figure;
subplot(211);
plot(dd1(700:1499),'r');
subplot(212);
plot(dd2(700:1499),'b');

figure;

pawplot([dd1(700:1499)';dd2(700:1499)']), xlim([200 1500]);
