# Supplementary material for: Synaptic representation of locomotion in single cerebellar granule cells
Source: eLife. 2015 Jun 17;4:e07290. doi: 10.7554/eLife.07290 (PMC4499793; doi:10.7554/eLife.07290)
Supplement: Source code 1. — Custom built software in Matlab (Mathworks). DOI: http://dx.doi.org/10.7554/eLife.07290.011 [file elife07290s001.zip › GCcode/MATLAB/stance_analysis/pawplot.m]

function []=pawplot(gaitmat)

pawim=imread('leftpaw.bmp');
%imshow(pawim);
figure;

set(gca,'TickDir','out');
set(gca,'Box','off');
set(gca,'TickLength',[0.02 0.025]);
xlabel('Time (Minutes)');
set(gca,'FontName','arial')
set(gca,'fontsize',18)
%set(gcf,'position',[200, 200, 50, 300])

%subimage(pawim);
hold on;


 subimage(0,-20,pawim);
 subimage(0,70,pawim); 
 
for i=1:size(gaitmat,1)
    
    currgait=gaitmat(i,:);
    inds=find(currgait);
    
    for j=1:length(inds)
        xskip=size(pawim,2)/8;
        xpos=xskip*inds(j);
        ypos=(i-1)*3*size(pawim,1);

        subimage(xpos,ypos,pawim);
        
    end;
    
    xskip


%    plot(inds,0.*inds+(i-1)*10,'ro','MarkerEdgeColor','k',...
%                'MarkerFaceColor','r');
%
end;
