# Supplementary material for: Synaptic representation of locomotion in single cerebellar granule cells
Source: eLife. 2015 Jun 17;4:e07290. doi: 10.7554/eLife.07290 (PMC4499793; doi:10.7554/eLife.07290)
Supplement: Source code 1. — Custom built software in Matlab (Mathworks). DOI: http://dx.doi.org/10.7554/eLife.07290.011 [file elife07290s001.zip › GCcode/MATLAB/stance_analysis/predfig.m]

close all; clear; pack;


for cellind=1:6
    
%pause;
cellind
%pause;
type=1;
switch cellind
    case 1
        type=2;
        load 'analyzed/GC_spikes/ldatCIMG0006.mat';
        load 'analyzed/GC_spikes/binsCIMG0006.mat';

    case 2
        type=2;
        load 'analyzed/GC_spikes/ldat10520_009-015.mat';
        load 'analyzed/GC_spikes/bins10520_009-015.mat';
    case 3
        type=2;
        load 'analyzed/GC_spikes/ldat0014.mat';
        load 'analyzed/GC_spikes/bins0014.mat';
    
    case 4
        type=2;
       load 'analyzed/MFTs/ldat1101-25.mat';
        load 'analyzed/MFTs/bins1101-25.mat';
    case 5
        type=1;
        load 'analyzed/EPSCs/ldat29.mat';
        load 'analyzed/EPSCs/bins29.mat';
    case 6
        type=1;
        load 'analyzed/EPSCs/ldat11.mat'
        load 'analyzed/EPSCs/bins11.mat'
end

leftfore=ldat(:,1);
rightfore=ldat(:,2);


epsize=40;
eppre=15;


%shuffletrials as control?

if type==2
t=-100:100;
ef=exp(-t.^2/1.5);
ef=ef./sum(ef);
bins=conv(bins,ef,'same');
end;

ldat
bins
type


for limbind=1:2

for tryind=1:4
gethmmpredictionerrorfig(ldat,bins,4,type,12,strcat('hmmpath_',num2str(cellind),'_',num2str(limbind),'_',num2str(tryind),'.eps'));
end;
end;
end;
