# Supplementary material for: Synaptic representation of locomotion in single cerebellar granule cells
Source: eLife. 2015 Jun 17;4:e07290. doi: 10.7554/eLife.07290 (PMC4499793; doi:10.7554/eLife.07290)
Supplement: Source code 1. — Custom built software in Matlab (Mathworks). DOI: http://dx.doi.org/10.7554/eLife.07290.011 [file elife07290s001.zip › GCcode/MATLAB/stance_analysis/spillxcorr.m]

function [sumdat]=spillxcorr(mIdx, spikes,figtitle,tinc)


Nsamples=length(spikes)
window=1/tinc


f=figure;


corr_mat=[];

m_spikes=[];
m_mtn=[];

lags1=0;
for startind=1:floor(window):(Nsamples-window-1)


    startind
  
curr_spikes=spikes(startind:startind+window);
curr_mIdx=mIdx(startind:startind+window);


curr_spikes=curr_spikes-mean(curr_spikes);
curr_mIdx=curr_mIdx-mean(curr_mIdx);
nfact=sqrt(sum(curr_mIdx.*curr_mIdx));
curr_mIdx=curr_mIdx./nfact;


%if startind==1
[xc3,lags1] = xcorr(curr_spikes,curr_mIdx,'coeff');
%end;


%[xc3, bdu3, bdl3] = xcorrc(curr_spikes,curr_mIdx,'none',200,0.99);
%[xc3, bdu3, bdl3] = xcorrc(curr_mIdx-mean(curr_mIdx),curr_mIdx-mean(curr_mIdx),'coeff',200,0.99);


cantcompute=0;
if (isnan(sum(xc3))==1)
    cantcompute=1;
end

if (cantcompute==0)

    corr_mat=[corr_mat; xc3];
end;


%hold on;
%h=stem(tinc*lags1,xc3,'r');
end;


hold on;

sm_dat=std(corr_mat)./sqrt(size(corr_mat,1)-1);
m_dat=mean(corr_mat);


[maxval,maxind]=max(m_dat);
[minval,minind]=min(m_dat);

maxt=tinc*lags1(maxind)
mint=tinc*lags1(minind)

plot(tinc*lags1,m_dat-sm_dat,'k-.');
plot(tinc*lags1,m_dat+sm_dat,'k-.');
plot(tinc*lags1,m_dat,'r','LineWidth',1.5);
%h=errorbar(tinc*lags1,mean(corr_mat),std(corr_mat)./sqrt(size(corr_mat,1)-1),'bo','MarkerFaceColor',[1 1 1]);

%plot(tinc*lags1,bdu3,'b');
%plot(tinc*lags1,bdl3,'b');

%set(h,'MarkerFaceColor','red');

axe=gca;
set(axe,'FontName','arial')
set(axe,'fontsize',14)
set(gca,'TickDir','out');
set(gca,'Box','off');
set(gca,'TickLength',[0.02 0.025]);
title(figtitle)
%ylim([-0.2 0.3]);
%ylim([-0.3 1.1]);

xlabel('time (seconds)');
ylabel('crosscorrelation coefficient');
print('-depsc','-r400',strcat('figs/',figtitle,'.eps'));

%figure;
%plot(m_spikes,m_mtn,'ro');

sumdat.maxcorr=maxval;
sumdat.maxcorrt=maxt;
sumdat.mincorr=minval;
sumdat.mincorrt=mint;
sumdat.xc=m_dat;
sumdat.lags=lags1;
%p(1,2)
close(f)
